# Supplementary material for: Physical and cognitive impact following SARS-CoV-2 infection in a large population-based case-control study
Source: Commun Med (Lond). 2023 Jul 6;3:94. doi: 10.1038/s43856-023-00326-5 (PMC10325957; doi:10.1038/s43856-023-00326-5)
Supplement: Supplementary file 3 — Supplementary Data 1 [file 43856_2023_326_MOESM3_ESM.xlsx]

## Sheet: Sheet1
Supplementary Data 1. Demographics and comorbidities. Shown are the associations of prior SARS-CoV-2 infection with sex, age and comorbidities using three different control groups; all controls, contemporary controls only and C19Q controls. Sex, age and comorbidities are also compared between cases that participated in our study vs those that were invited but did not participate (this comparison …
	SARS-CoV-2 cases					Controls						Comparing groups
	SARS-CoV-2 cases participating in study	First wave SARS-CoV-2 cases participating in study	First wave SARS-CoV-2 infected not participating in study	SARS-CoV-2 cases that participated twice	SARS-CoV-2 cases with long covid symptom cluster	All controls	Contemporary controls	Controls that participated twice	C19Q controls	C19Q historical controls	C19Q controls with long covid symptom cluster	First wave SARS-CoV-2 case participants (1) vs non-participants (0)		SARS-CoV-2 cases (1) vs all controls (0)		SARS-CoV-2 cases (1) vs contemporary controls (0)		SARS-CoV-2 cases (1) vs C19Q controls (0)		SARS-CoV-2 cases paticipating twice (1) vs SARS-CoV-2 cases paticipating once (0)		Controls paticipating twice (1) vs controls paticipating once (0)		C19Q historic controls (1) vs other historic controls (0)		SARS-CoV-2 cases with long covid symptom cluster (1) vs other SARS-CoV-2 cases (0)		C19Q controls with long covid symptom cluster (1) vs other C19Q controls (0)		Severity scale (ranging from 1 to 8)
												Effect (95% CI)	P-value	Effect (95% CI)	P-value	Effect (95% CI)	P-value	Effect (95% CI)	P-value	Effect (95% CI)	P-value	Effect (95% CI)	P-value	Effect (95% CI)	P-value	Effect (95% CI)	P-value	Effect (95% CI)	P-value	Effect (95% CI)	P-value
N all	1706	1120	507	125	490	14398	619	295	1379	760	597
Sex, N women	856 (50%)	250 (49%)	250 (49%)	74 (59%)	316 (64%)	8135 (57%)	309 (50%)	153 (52%)	756 (55%)	447 (59%)	302 (51%)	1.1 (0.89 to 1.35)	0.39	0.78 (0.7 to 0.86)**	8e-07	1.01 (0.84 to 1.21)	0.91	0.82 (0.71 to 0.94)*	0.0056	1.48 (1.02 to 2.14)*	0.038	0.83 (0.66 to 1.04)	0.1	1.11 (0.95 to 1.28)	0.18	2.27 (1.82 to 2.82)**	8.2e-14	1.81 (1.33 to 2.46)**	0.00017	1.05 (1.00 to 1.11)	0.057
Age, mean (range)	45.6 (18-93)	41.6 (18-104)	41.6 (18-104)	54.8 (28-80)	46.7 (18-88)	55.5 (18-97)	47.6 (19-89)	47.9 (20-77)	47.6 (18-89)	47.4 (18-89)	47.6 (19-83)	4.7 (3 to 6.4)**	4.4e-08	-9.8 (-10.5 to -9.1)**	8.7e-150	-1.9 (-3.3 to -0.6)*	0.0059	-1.8 (-2.8 to -0.8)**	0.00026	9.9 (7.2 to 12.6)**	1.6e-12	-7.7 (-9.4 to -6.1)**	9.6e-20	-8.5 (-9.6 to -7.5)**	9.9e-55	1.4 (-0.2 to 3.0)	0.084	-0.4 (-2.3 to 1.6)	0.7	1.9 (1.5 to 2.3)**	1.9e-20
Time since diagnosis, mean (range)	261.6 (146-557)	270.5 (155-557)			257.1 (147-541)																					-6.3 (-13.7 to 1.0)	0.091			-0.4 (-2.3 to 1.5)	0.68
Comorbidities
Obesity (BMI ≥ 30)	553 (33%)	376 (34%)	5 (42%)	39 (31%)	217 (45%)	4911 (34%)	202 (33%)	103 (35%)	464 (34%)	262 (34%)	197 (33%)	0.72 (0.23 to 2.29)	0.58	1.07 (0.96 to 1.19)	0.28	1.05 (0.86 to 1.28)	0.64	1 (0.86 to 1.17)	0.96	0.7 (0.47 to 1.05)	0.088	1.13 (0.88 to 1.44)	0.34	1.11 (0.95 to 1.3)	0.17	1.97 (1.57 to 2.47)**	5.3e-09	1.97 (1.45 to 2.67)**	1.2e-05	0.44 (0.26 to 0.62)**	2.1e-06
Hypertension	298 (19%)	205 (19%)	59 (15%)	36 (29%)	103 (22%)	5199 (36%)	133 (23%)	68 (23%)	310 (23%)	177 (23%)	130 (23%)	1.33 (0.91 to 1.95)	0.14	0.7 (0.61 to 0.81)**	1.5e-06	0.78 (0.6 to 1.02)	0.068	0.73 (0.6 to 0.9)*	0.0031	1.07 (0.68 to 1.69)	0.75	0.88 (0.66 to 1.19)	0.42	0.95 (0.78 to 1.14)	0.56	1.37 (1.01 to 1.87)*	0.05	1.63 (1.11 to 2.39)*	0.013	0.28 (0.04 to 0.53)*	0.022
Asthma	171 (11%)	123 (12%)	60 (15%)	20 (16%)	75 (16%)	1993 (14%)	84 (14%)	42 (14%)	192 (14%)	108 (14%)	82 (14%)	0.73 (0.52 to 1.02)	0.062	0.8 (0.68 to 0.95)*	0.0093	0.72 (0.54 to 0.96)*	0.023	0.75 (0.6 to 0.93)*	0.008	1.57 (0.93 to 2.63)	0.087	1.1 (0.79 to 1.53)	0.59	1.06 (0.86 to 1.31)	0.56	1.95 (1.4 to 2.71)**	8.2e-05	1.45 (0.98 to 2.13)	0.06	0.8 (0.53 to 1.08)**	1.5e-08
Immunocompromised state	59 (6%)	54 (6%)	4 (8%)	11 (9%)	36 (12%)	1405 (10%)	29 (7%)	24 (8%)	88 (8%)	59 (8%)	29 (8%)	0.58 (0.19 to 1.7)	0.32	0.75 (0.57 to 0.98)*	0.037	0.79 (0.49 to 1.26)	0.32	0.76 (0.53 to 1.07)	0.11	1.12 (0.56 to 2.27)	0.75	1.03 (0.67 to 1.58)	0.88	0.97 (0.74 to 1.28)	0.82	3.58 (2.04 to 6.27)**	8.3e-06	1.45 (0.83 to 2.53)	0.2	0.55 (0.08 to 1.02)*	0.021
Cancer	75 (4%)	60 (5%)	16 (3%)	11 (9%)	33 (7%)	1340 (9%)	26 (4%)	17 (6%)	67 (5%)	41 (5%)	26 (4%)	2.07 (1.11 to 3.88)*	0.023	0.82 (0.64 to 1.05)	0.068	1.12 (0.69 to 1.79)	0.29	0.89 (0.63 to 1.27)	0.16	1.29 (0.64 to 2.6)	0.48	1.05 (0.63 to 1.74)	0.93	1 (0.72 to 1.39)	0.86	1.8 (1.09 to 2.97)*	0.021	1.09 (0.54 to 2.17)	0.85	0.07 (-0.36 to 0.49)	0.77
Type 2 diabetes	77 (5%)	54 (5%)	27 (5%)	7 (6%)	32 (7%)	1097 (8%)	32 (5%)	15 (5%)	75 (5%)	43 (6%)	30 (5%)	0.83 (0.51 to 1.34)	0.44	0.81 (0.63 to 1.03)	0.078	0.9 (0.59 to 1.38)	0.62	0.88 (0.63 to 1.23)	0.43	0.82 (0.36 to 1.85)	0.64	0.86 (0.5 to 1.45)	0.56	0.99 (0.72 to 1.36)	0.94	1.64 (1.01 to 2.66)*	0.044	1.66 (0.95 to 2.91)	0.078	0.83 (0.43 to 1.23)**	5.8e-05
Coronary artery disease	70 (4%)	56 (5%)	21 (5%)	10 (8%)	30 (6%)	1463 (10%)	26 (4%)	16 (5%)	62 (5%)	36 (5%)	25 (4%)	1.4 (0.75 to 2.62)	0.3	0.77 (0.59 to 1.01)	0.057	0.99 (0.6 to 1.62)	0.96	0.86 (0.59 to 1.26)	0.47	1.35 (0.62 to 2.93)	0.45	1.04 (0.61 to 1.8)	0.88	0.97 (0.67 to 1.4)	0.82	2.32 (1.32 to 4.08)*	0.0033	1.38 (0.66 to 2.89)	0.39	0.83 (0.39 to 1.27)**	0.00022
Cerebrovascular disease	14 (1%)	14 (1%)	9 (2%)	5 (4%)	5 (1%)	406 (3%)	6 (1%)	4 (1%)	22 (2%)	16 (2%)	5 (1%)	0.7 (0.29 to 1.68)	0.43	0.51 (0.3 to 0.88)*	0.016	0.88 (0.34 to 2.31)	0.8	0.52 (0.26 to 1.03)	0.06	4.96 (1.59 to 15.44)*	0.0056	0.85 (0.31 to 2.32)	0.76	1.44 (0.86 to 2.42)	0.18	1.27 (0.41 to 3.9)	0.67	2.72 (1 to 7.38)*	0.05	0.05 (-0.87 to 0.96)	0.92
Heart failure	14 (1%)	7 (1%)	14 (3%)	0 (0%)	8 (2%)	348 (2%)	6 (1%)	3 (1%)	14 (1%)	8 (1%)	6 (1%)	0.26 (0.1 to 0.69)*	0.0067	0.71 (0.41 to 1.23)	0.22	0.85 (0.32 to 2.26)	0.74	0.76 (0.36 to 1.62)	0.49	NA	0.99	0.96 (0.3 to 3.06)	0.94	1.03 (0.5 to 2.13)	0.97	3.48 (1.17 to 10.38)*	0.025	2.83 (0.83 to 9.63)	0.096	1.35 (0.41 to 2.3)*	0.0051
Chronic kidney disease	18 (1%)	9 (1%)	19 (4%)	3 (2%)	7 (1%)	641 (4%)	9 (1%)	4 (1%)	25 (2%)	16 (2%)	9 (2%)	0.26 (0.11 to 0.63)*	0.0029	0.54 (0.33 to 0.88)*	0.012	0.73 (0.31 to 1.68)	0.45	0.52 (0.27 to 0.98)*	0.044	1.48 (0.41 to 5.38)	0.55	0.76 (0.28 to 2.09)	0.6	1.24 (0.73 to 2.09)	0.45	1.55 (0.57 to 4.23)	0.4	1.39 (0.49 to 3.97)	0.54	0.78 (-0.05 to 1.62)	0.066
Liver disease	4 (0%)	3 (0%)	0 (0%)	3 (2%)	3 (1%)	70 (0%)	2 (0%)	2 (1%)	6 (0%)	4 (1%)	2 (0%)	NA	0.99	0.72 (0.26 to 2)	0.52	0.76 (0.14 to 4.18)	0.75	0.53 (0.15 to 1.9)	0.33	28.41 (2.84 to 283.81)*	0.0043	1.96 (0.47 to 8.13)	0.35	1.52 (0.54 to 4.25)	0.42	7.77 (0.78 to 77.04)	0.08	1.11 (0.13 to 9.76)	0.92	0.43 (-1.27 to 2.13)	0.62
Chronic obstructive pulmonary disease	3 (0%)	2 (0%)	5 (3%)	0(0%)	1 (0%)	153 (1%)	0 (0%)	1 (0%)	3 (0%)	3 (1%)	0 (0%)	0.24 (0.04 to 1.48)	0.12	0.25 (0.06 to 1)*	0.05	NA	NA	0.62 (0.1 to 3.75)	0.71	NA	NA	0.6 (0.08 to 4.35)	0.62	0.72 (0.23 to 2.28)	0.3	2 (0.12 to 33.47)	0.27	6.42 (0.36 to 113.91)	0.21	0.59 (-1.91 to 3.1)	0.64
Nasal Polyps	23 (1%)	16 (1%)	5 (1%)	3 (2%)	10 (2%)	240 (2%)	5 (1%)	3 (1%)	18 (1%)	13 (2%)	4 (1%)	1.13 (0.41 to 3.11)	0.81	0.89 (0.58 to 1.38)	0.61	1.78 (0.67 to 4.7)	0.25	1.12 (0.59 to 2.1)	0.73	1.45 (0.42 to 5.04)	0.67	0.62 (0.2 to 1.97)	0.43	1.13 (0.64 to 2)	0.67	1.9 (0.81 to 4.45)	0.3	1.84 (0.58 to 5.86)	0.14	0.62 (-0.11 to 1.35)	0.094
Allergic rhinits	114 (7%)	75 (7%)	26 (6%)	9 (7%)	38 (8%)	899 (6%)	47 (8%)	30 (10%)	98 (7%)	51 (7%)	47 (8%)	1.19 (0.74 to 1.9)	0.47	0.98 (0.8 to 1.21)	0.86	0.87 (0.61 to 1.24)	0.43	0.94 (0.71 to 1.24)	0.65	1.18 (0.57 to 2.43)	0.65	1.58 (1.07 to 2.32)*	0.021	0.94 (0.7 to 1.27)	0.7	1.2 (0.79 to 1.81)	0.39	0.81 (0.45 to 1.47)	0.49	0.47 (0.13 to 0.80)*	0.006
