# Supplementary material for: Physical and cognitive impact following SARS-CoV-2 infection in a large population-based case-control study
Source: Commun Med (Lond). 2023 Jul 6;3:94. doi: 10.1038/s43856-023-00326-5 (PMC10325957; doi:10.1038/s43856-023-00326-5)
Supplement: Supplementary file 4 — Supplementary Data 2 [file 43856_2023_326_MOESM4_ESM.xlsx]

## Sheet: Sheet1
Supplementary Data 2. Symptoms assessed with the C19Q questionnaire. The table shows the association of SARS-CoV-2 status, the severity scale and severity categories with recent symptoms, using logistic regression adjusting for age and sex (and comorbidities, when specified). For logistic regression analysis, the symptoms (symptoms during the four weeks prior to study participation) are coded as …
			SARS-CoV-2 cases (1) vs C19Q controls (0)								SARS-CoV-2 Severity Scale		SARS-CoV-2 severity category 1 vs 2								SARS-CoV-2 severity category 1 vs 3					SARS-CoV-2 severity category 1 vs 4					SARS-CoV-2 severity category 2 vs 3		SARS-CoV-2 severity category 2 vs 4		SARS-CoV-2 severity category 3 vs 4		Time since SARS-CoV-2 diagnosis		N for each answer among SARS-CoV-2 cases							N for each answer among C19Q controls
Variable	Symptom name	Variables that are adjusted for in analysis	N SARS-CoV-2 cases with symptom	N SARS-CoV-2 cases without symptom	Fraction of SARS-CoV-2 cases with symptom (%)	N controls with symptom	N controls without symptom	Fraction of controls with symptom (%)	OR	P-value	OR	P-value	N in severity category 1 with symptom	N in severity category 1 without symptom	Fraction of severity category 1 with symptom (%)	N in severity category 2 with symptom	N in severity category 2 without symptom	Fraction of severity category 2 with symptom (%)	OR	P-value	N in severity category 3 with symptom	N in severity category 3 without symptom	Fraction of severity category 3 with symptom (%)	OR	P-value	N in severity category 4 with symptom	N in severity category 4 without symptom	Fraction of severity category 4 with symptom (%)	OR	P-value	OR	P-value	OR	P-value	OR	P-value	Effect	P-value	1	2	3	4	5	6	7	1	2	3	4
C19_SYMPTOM_IMPAIRED_SMELL	IMPAIRED OR DISTURBED SMELL	Age and sex	529	1122	0.320412	53	1257	0.040458	12.1828	2.42999e-97	1.11705	0.000424463	173	489	0.261329	156	295	0.345898	1.4787	0.00376896	170	253	0.401891	1.74571	5.02534e-05	19	61	0.2375	0.949977	0.862407	1.17662	0.261443	0.663295	0.168856	0.539227	0.0330209	-0.0415703	0.000225497	1122	233	109	187	0	0	0	1257	30	12	11
C19_SYMPTOM_IMPAIRED_TASTE	IMPAIRED OR DISTURBED TASTE	Age and sex	379	1274	0.22928	42	1269	0.0320366	9.87533	1.26001e-64	1.16277	1.29977e-05	114	551	0.171429	111	339	0.246667	1.56412	0.00345446	128	295	0.3026	1.88866	2.96203e-05	17	63	0.2125	1.42752	0.27027	1.21655	0.211767	0.980192	0.95034	0.685669	0.217798	-0.0270429	0.0055938	1274	174	78	127	0	0	0	1269	29	6	7
C19_SYMPTOM_MEMORY_IMPAIRMENT	MEMORY DISTURBANCE	Age and sex	765	886	0.463356	308	1004	0.234756	3.31282	1.00367e-47	1.2848	1.74826e-16	231	433	0.347892	211	238	0.469933	1.63739	0.000126887	247	175	0.585308	2.3237	1.84463e-10	58	22	0.725	4.37765	5.41617e-08	1.43592	0.010439	2.67797	0.000461453	2.13208	0.00713148	-0.00599199	0.555162	886	423	226	116	0	0	0	1004	216	61	31
C19_SYMPTOM_DYSPNEA	DYSPNEA	Age and sex	757	906	0.455201	302	1017	0.228961	3.09617	8.4599e-44	1.35726	2.16599e-24	218	447	0.32782	218	236	0.480176	1.87423	5.43839e-07	250	176	0.586854	2.7048	1.9537e-14	59	23	0.719512	5.32064	1.80552e-10	1.45511	0.00672297	2.8957	9.47214e-05	2.05132	0.00886353	-0.00357411	0.724124	906	443	196	118	0	0	0	1017	214	65	23
C19_EXERCISE_MALAISE_AFTER_PHYSICAL_STRESS	MALAISE AFTER PHYSICAL STRESS	Age and sex	596	1042	0.363858	213	1064	0.166797	3.05301	3.80657e-36	1.36683	4.24948e-24	150	507	0.228311	181	268	0.403118	2.27156	1.07538e-09	209	208	0.501199	3.21059	1.25833e-17	46	35	0.567901	4.21713	4.58473e-08	1.44558	0.00876353	2.19572	0.00316326	1.70276	0.0422643	0.0293871	0.000549283	1042	425	112	59	0	0	0	1064	159	36	18
C19_SYMPTOM_LACK_OF_CONCENTRATION	LACK OF CONCENTRATION	Age and sex	959	699	0.578408	497	817	0.378234	2.2986	1.36558e-27	1.22729	1.16009e-11	322	344	0.483483	285	166	0.631929	1.86706	6.65688e-07	281	144	0.661176	2.14065	7.64786e-09	53	27	0.6625	3.06562	2.01616e-05	1.15361	0.324286	1.5675	0.102537	1.42061	0.202101	-0.0121044	0.249664	699	521	301	137	0	0	0	817	307	132	58
C19_SYMPTOM_WORSENED_SIGHT	WORSENED SIGHT	Age and sex	550	1008	0.353017	267	1017	0.207944	2.3576	9.96111e-23	1.17504	2.8964e-07	178	456	0.280757	153	273	0.359155	1.40577	0.0133862	172	223	0.435443	1.70931	0.000111834	40	33	0.547945	2.1697	0.00424538	1.17877	0.268692	1.43997	0.199779	1.66645	0.0661993	0.0132221	0.170332	1008	258	239	53	0	0	0	1017	172	78	17
C19_SYMPTOM_WORSENED_HEARING	WORSENED HEARING	Age and sex	253	1242	0.169231	80	1132	0.0660066	3.33392	8.27649e-21	1.08622	0.0382985	79	524	0.131012	75	338	0.181598	1.40987	0.0566183	73	305	0.193122	1.25932	0.214179	22	47	0.318841	1.60491	0.143707	0.942802	0.754472	1.26153	0.470041	1.39509	0.30702	0.00734824	0.290995	1242	147	88	18	0	0	0	1132	48	26	6
C19_GEN_HEALTH_SLEEP_QUALITY_C19	WORSE SLEEP QUALITY	Age and sex	421	1216	0.257178	156	1129	0.121401	2.47171	1.15165e-19	1.2697	6.33779e-13	114	540	0.174312	128	321	0.285078	1.89845	1.30641e-05	140	281	0.332542	2.33622	1.35008e-08	30	49	0.379747	3.2612	4.07945e-05	1.25915	0.123826	1.73139	0.0510002	1.4962	0.143585	-0.000308734	0.965007	8	71	1137	344	77	0	0	19	81	1029	137
C19_SYMPTOM_CHEST_PAIN	CHEST PAIN	Age and sex	464	1196	0.279518	202	1116	0.153263	2.22444	6.15551e-18	1.28525	5.50896e-15	119	546	0.178947	135	316	0.299335	1.94693	4.10494e-06	167	260	0.391101	2.86589	2.37209e-13	34	47	0.419753	4.00655	7.44635e-07	1.46041	0.00904147	1.80677	0.0304072	1.34713	0.257793	-0.000523057	0.948289	1196	313	104	47	0	0	0	1116	168	24	10
C19_SYMPTOM_WEAKNESS	WEAKNESS	Age and sex	744	922	0.446579	410	905	0.311787	1.89017	2.74907e-16	1.33091	1.01463e-21	201	466	0.301349	227	227	0.5	2.294	4.9597e-11	246	182	0.574766	2.89652	2.9182e-16	54	27	0.666667	3.91411	1.30907e-07	1.26433	0.0891817	1.65268	0.0622475	1.61627	0.0728591	-0.0121908	0.218077	922	464	169	111	0	0	0	905	294	78	38
C19_SYMPTOM_TACHYCARDIA	TACHYCARDIA	Age and sex	499	1156	0.301511	251	1069	0.190152	2.02323	2.83895e-15	1.2084	2.96783e-09	152	514	0.228228	143	308	0.317073	1.55648	0.00157879	161	262	0.380615	1.86518	1.05359e-05	34	45	0.43038	2.53801	0.000737537	1.25059	0.128686	1.96246	0.0156358	1.51588	0.124633	-0.00729361	0.30089	1156	388	89	22	0	0	0	1069	213	33	5
C19_SYMPTOM_FATIGUE	FATIGUE	Age and sex	1193	473	0.716086	764	549	0.581874	1.87345	4.37355e-15	1.42289	9.05431e-24	399	270	0.596413	350	104	0.770925	2.30623	7.0919e-10	353	75	0.824766	3.22099	3.1536e-15	69	10	0.873418	6.52268	2.56418e-09	1.3577	0.0769977	2.32003	0.0177526	2.22438	0.0282307	-0.0211745	0.0616263	473	567	346	280	0	0	0	549	470	189	105
C19_EXERCISE_EXERCISES	DISCOMFORT EXERCISING	Age and sex	857	676	0.559035	512	673	0.432068	1.69712	2.52675e-11	1.3146	4.12366e-18	263	342	0.434711	250	167	0.59952	1.98863	1.34778e-07	272	130	0.676617	2.74969	1.54174e-13	54	20	0.72973	4.36187	1.07913e-07	1.39209	0.0275353	2.17852	0.00746121	1.76388	0.0538477	-0.0113238	0.51384	676	49	252	260	120	0	0	673	33	163	100
C19_SYMPTOM_HOARSENESS	HOARSENESS	Age and sex	312	1335	0.189435	151	1152	0.115886	1.997	8.57813e-11	1.1214	0.00146819	98	563	0.14826	86	365	0.190687	1.32009	0.0919181	99	321	0.235714	1.50308	0.0128283	25	57	0.304878	1.54711	0.137717	1.14525	0.426199	1.24226	0.468416	1.20341	0.534994	-0.0043076	0.515332	1335	217	71	24	0	0	0	1152	116	24	11
C19_SYMPTOM_PALPITATIONS	PALPITATIONS	Age and sex	417	1224	0.254113	230	1083	0.175171	1.80084	3.10291e-10	1.22625	1.24206e-09	116	551	0.173913	118	328	0.264574	1.68409	0.000553803	145	269	0.350242	2.1698	2.32601e-07	27	51	0.346154	1.91868	0.0259141	1.35749	0.0469097	1.62303	0.100189	1.08983	0.76242	-0.00160483	0.818658	1224	314	77	26	0	0	0	1083	193	26	11
C19_SYMPTOM_TEMPERATURE	TEMPERATURE	Age and sex	146	1516	0.087846	53	1297	0.0392593	2.5904	1.59754e-09	1.24327	6.49728e-06	35	633	0.0523952	35	416	0.0776053	1.48743	0.114345	55	371	0.129108	2.27748	0.000314044	18	63	0.222222	2.43933	0.0148642	1.49436	0.0820148	2.12096	0.0422723	1.23211	0.533196	-0.00422754	0.488863	1516	70	40	36	0	0	0	1297	45	8	0
C19_SYMPTOM_PAROXYSMAL_NOCTURNAL_DYSPNEA	PAROXYSMAL NOCTURNAL DYSPNEA	Age and sex	124	1543	0.0743851	40	1282	0.0302572	2.70786	1.34298e-08	1.39511	2.77423e-10	25	645	0.0373134	25	428	0.0551876	1.50016	0.163207	61	366	0.142857	4.13344	2.39094e-09	12	69	0.148148	3.5661	0.00384582	2.77244	2.28313e-05	3.71926	0.00324133	0.90171	0.774269	-0.00255958	0.540837	1543	90	29	5	0	0	0	1282	29	7	4
C19_GEN_HEALTH_DIFF_WALKING_1FLOOR	DIFFICULTY WALKING 1 FLOOR	Age and sex	215	1454	0.12882	99	1210	0.0756303	2.04784	1.42349e-08	1.39797	4.13879e-15	50	618	0.0748503	45	411	0.0986842	1.32827	0.194727	84	344	0.196262	2.66768	3.12174e-07	32	49	0.395062	7.17907	4.47585e-10	2.0695	0.000298205	10.0433	2.84414e-11	2.8621	0.000308675	-0.000407258	0.924847	1454	187	28	0	0	0	0	1210	89	8	2
C19_SYMPTOM_SHORTNESS_OF_BREATH	SHORTNESS OF BREATH MRC	Age and sex	1214	402	0.751238	836	433	0.658786	1.60602	1.75168e-08	1.18468	1.51695e-06	444	200	0.689441	351	96	0.785235	1.64789	0.000480957	326	84	0.795122	1.66925	0.000744852	68	12	0.85	3.31927	0.000134571	0.983758	0.924425	1.76641	0.0993843	1.7997	0.0872916	0.0200863	0.081723	402	596	468	88	40	22	0	433	441	344	29
C19_SYMPTOM_EXCESSIVE_SWEATING	EXCESSIVE SWEATING	Age and sex	365	1295	0.21988	198	1118	0.150456	1.72337	2.51621e-08	1.14128	0.000129173	112	555	0.167916	109	343	0.24115	1.55109	0.00413991	115	308	0.271868	1.67751	0.00081713	22	60	0.268293	1.8496	0.0423492	1.0438	0.78811	1.05167	0.868187	1.00114	0.996913	0.015605	0.0510333	1295	228	77	60	0	0	0	1118	138	40	20
C19_SYMPTOM_IMBALANCE	LOSS OF BALANCE OR COORDINATION	Age and sex	349	1307	0.210749	194	1120	0.147641	1.70497	6.90018e-08	1.34162	6.96415e-17	88	577	0.132331	79	368	0.176734	1.37537	0.0624802	141	287	0.329439	2.83716	1.93045e-11	34	46	0.425	3.77273	3.71197e-06	2.14401	2.44386e-06	3.42032	2.57253e-05	1.47071	0.149995	0.00719138	0.303847	1307	239	82	28	0	0	0	1120	142	42	10
C19_SYMPTOM_SHIVER	CHILLS	Age and sex	458	1117	0.290794	208	839	0.198663	1.67417	7.57193e-08	1.22883	5.54348e-10	131	508	0.205008	143	286	0.333333	1.95587	3.32586e-06	150	251	0.374065	2.38414	5.24464e-09	25	52	0.324675	2.91125	0.000446117	1.20797	0.207762	1.26562	0.419573	1.13977	0.646605	-0.00578525	0.454341	1117	330	98	30	0	0	0	839	167	33	8
C19_SYMPTOM_VISUAL_DISTURBANCES	VISUAL DISTURBANCES	Age and sex	315	1336	0.190793	168	1152	0.127273	1.73065	1.15176e-07	1.22974	1.65913e-08	90	570	0.136364	82	370	0.181416	1.3754	0.0585095	109	315	0.257075	2.04226	1.12785e-05	25	54	0.316456	3.07851	0.000234818	1.47308	0.021308	2.22127	0.00963726	1.64726	0.0866967	0.0010816	0.875667	1336	214	69	32	0	0	0	1152	119	35	14
C19_SYMPTOM_TINNITUS	TINNITUS	Age and sex	576	1074	0.349091	359	964	0.271353	1.51895	2.64292e-07	1.11598	0.000273066	182	483	0.273684	184	266	0.408889	1.82698	3.5962e-06	162	255	0.388489	1.55492	0.00121285	33	49	0.402439	1.42839	0.173003	0.877167	0.354305	0.86567	0.586117	0.958992	0.873268	0.0204747	0.0575827	1074	298	116	162	0	0	0	964	169	54	136
C19_SYMPTOM_DIZZINESS	DIZZINESS	Age and sex	526	1134	0.316867	316	1006	0.239032	1.52034	6.43855e-07	1.29	4.59682e-16	150	517	0.224888	147	305	0.325221	1.6751	0.000203754	177	248	0.416471	2.37708	4.83131e-10	43	38	0.530864	4.92186	2.66135e-09	1.44329	0.0109424	2.97156	5.56368e-05	1.75191	0.0314233	-0.0092734	0.233303	1134	378	116	32	0	0	0	1006	246	54	16
C19_SYMPTOM_NUMBNESS_IN_THE_HANDS_OR_FEET	NUMBNESS IN HANDS OR FEET	Age and sex	493	1165	0.297346	309	1007	0.234802	1.51177	1.32665e-06	1.20711	2.20885e-09	140	525	0.210526	147	305	0.325221	1.77583	4.08049e-05	162	263	0.381176	2.07471	2.23017e-07	35	45	0.4375	2.44893	0.000932347	1.17824	0.256056	1.30536	0.323361	1.24226	0.409404	-0.0045543	0.605823	1165	301	120	72	0	0	0	1007	187	69	53
C19_SYMPTOM_JOINT_PAIN	JOINT PAIN	Age and sex	799	858	0.482197	573	749	0.433434	1.44371	2.43057e-06	1.22736	1.88257e-11	240	425	0.360902	235	218	0.518764	1.90479	4.65458e-07	247	176	0.583924	2.06917	4.02794e-08	59	21	0.7375	3.12544	3.44805e-05	1.1112	0.457536	1.97883	0.0173824	1.76311	0.0465433	0.00104317	0.925364	858	373	225	201	0	0	0	749	289	146	138
C19_SYMPTOM_DIFFICULTY_SWALLOWING	DIFFICULTY SWALLOWING	Age and sex	183	1467	0.110909	90	1220	0.0687023	1.80347	8.67422e-06	1.18071	0.000171297	46	616	0.0694864	56	393	0.124722	1.87516	0.00268021	62	363	0.145882	2.04121	0.000629938	17	63	0.2125	2.91359	0.00318989	1.07555	0.718792	1.53065	0.221288	1.20313	0.579669	-0.00366671	0.49654	1467	133	30	20	0	0	0	1220	72	13	5
C19_SYMPTOM_BURNING_EYES	BURNING EYES	Age and sex	385	1265	0.233333	242	1080	0.183056	1.47799	2.50333e-05	1.19757	1.00232e-07	114	551	0.171429	95	353	0.212054	1.27414	0.121583	133	289	0.315166	2.00652	3.44281e-06	32	48	0.4	2.71061	0.000371642	1.57246	0.00421658	1.88591	0.0264375	1.45742	0.165655	-0.00652575	0.347249	1265	295	59	31	0	0	0	1080	180	45	17
C19_SYMPTOM_FREQUENT_URINATION	FREQUENT URINATION	Age and sex	472	1183	0.285196	305	1004	0.233002	1.4333	2.97261e-05	1.1499	1.07613e-05	144	521	0.216541	142	305	0.317673	1.66982	0.000253383	129	297	0.302817	1.41247	0.0177212	44	37	0.54321	2.92789	4.0419e-05	0.872057	0.360436	1.8775	0.0179938	2.23446	0.00218415	0.00604704	0.509025	1183	272	115	85	0	0	0	1004	160	84	61
C19_SYMPTOM_HEAVIER_SINCE_C19	HEAVIER SINCE BEFORE PANDEMIC	Age and sex	854	730	0.539141	588	682	0.462992	1.35346	7.59119e-05	1.12885	5.32946e-05	310	326	0.487421	240	195	0.551724	1.2995	0.0359527	246	159	0.607407	1.66938	9.44419e-05	41	32	0.561644	1.64999	0.0571703	1.22178	0.160214	1.15538	0.598389	1.01332	0.961453	0.0483452	0.00457236	730	238	251	165	161	39	0	682	210	170	96
C19_SYMPTOM_SKIN_RASH	SKIN RASH	Age and sex	305	1354	0.183846	170	1146	0.129179	1.49716	9.61704e-05	1.05492	0.151114	103	562	0.154887	103	349	0.227876	1.61508	0.00208895	76	349	0.178824	1.18867	0.309974	15	66	0.185185	1.2839	0.452524	0.774512	0.135715	0.926602	0.815971	1.17356	0.631771	0.00346961	0.654165	1354	179	70	56	0	0	0	1146	113	33	24
C19_SYMPTOM_HAIR_LOSS	HAIR LOSS	Age and sex	279	1367	0.169502	166	1141	0.127008	1.54397	0.000101346	1.16263	0.000264272	87	573	0.131818	80	369	0.178174	1.43126	0.0468269	91	331	0.21564	1.71659	0.0026964	16	63	0.202532	3.17075	0.00251148	1.14852	0.453887	1.65474	0.176233	1.6674	0.158652	0.00261198	0.744161	1367	121	85	73	0	0	0	1141	84	41	41
C19_SYMPTOM_ORTHOSTATIC_HYPOTENSION	DIZZINESS STANDING UP	Age and sex	589	1070	0.355033	372	945	0.28246	1.36051	0.000134646	1.19819	3.50266e-09	200	464	0.301205	167	284	0.370288	1.40201	0.0103265	176	251	0.412178	1.76618	2.62087e-05	38	43	0.469136	3.18651	1.36855e-05	1.2716	0.0913967	2.06026	0.00716233	1.56199	0.0871226	-0.0114113	0.143372	1070	445	110	34	0	0	0	945	302	57	13
C19_SYMPTOM_MUSCLE_PAIN	MUSCLE PAIN	Age and sex	669	994	0.402285	473	849	0.357791	1.34473	0.000157177	1.23552	1.7883e-12	187	482	0.279522	208	246	0.45815	2.16325	2.3004e-09	213	211	0.502358	2.32484	1.81609e-10	47	33	0.5875	2.88671	4.63783e-05	1.0834	0.564854	1.52197	0.118876	1.57076	0.0874572	0.00460426	0.661863	994	342	182	145	0	0	0	849	249	134	90
C19_SYMPTOM_NIGHT_SWEATS	NIGHT SWEATS	Age and sex	537	1111	0.32585	361	957	0.2739	1.361	0.000189278	1.13724	3.6454e-05	173	488	0.261725	155	296	0.343681	1.45481	0.00562395	171	250	0.406176	1.70568	0.000106489	30	49	0.379747	1.79326	0.033895	1.17106	0.274756	1.14976	0.613938	0.99727	0.991992	0.0136922	0.0952762	1111	368	122	47	0	0	0	957	271	65	25
C19_SYMPTOM_SOUND_SENSITIVITY	SOUND SENSITIVITY	Age and sex	270	1388	0.162847	160	1152	0.121951	1.49181	0.000235043	1.31859	1.63176e-12	65	601	0.0975976	68	382	0.151111	1.62026	0.0103127	106	319	0.249412	2.84634	2.05165e-09	25	56	0.308642	5.34746	3.48182e-07	1.72939	0.00189483	3.03408	0.000604461	1.84647	0.0402654	0.00207612	0.753729	1388	169	75	26	0	0	0	1152	110	41	9
C19_SYMPTOM_HEAT_INTOLERANCE	HEAT INTOLERANCE	Age and sex	177	1466	0.10773	102	1205	0.0780413	1.6022	0.000330377	1.19186	0.000141512	49	614	0.0739065	51	394	0.114607	1.57971	0.0315262	66	355	0.15677	2.07622	0.000321782	8	70	0.102564	1.17005	0.721708	1.31396	0.183572	1.0486	0.916246	0.776825	0.542543	-0.000608655	0.917819	1466	102	51	24	0	0	0	1205	71	21	10
C19_GEN_HEALTH_DIFF_WALKING_400M	DIFFICULTY WALKING 400M	Age and sex	158	1501	0.0952381	88	1214	0.0675883	1.63963	0.000356439	1.28496	1.48187e-07	42	623	0.0631579	31	423	0.0682819	1.05427	0.830746	60	363	0.141844	2.20684	0.000219317	22	59	0.271605	4.25314	3.00027e-05	2.12184	0.0011615	5.5108	5.35295e-06	2.42779	0.00600572	0.00179156	0.660236	1501	134	20	4	0	0	0	1214	60	21	7
C19_SYMPTOM_DRY_MOUTH	DRY MOUTH	Age and sex	468	1186	0.28295	317	1009	0.239065	1.35181	0.000415725	1.18244	1.45441e-07	139	525	0.209337	138	313	0.305987	1.64615	0.000387358	141	284	0.331765	1.71795	0.000171066	36	44	0.45	2.49112	0.00066342	1.07479	0.625792	1.60356	0.08023	1.71394	0.0432263	0.0155463	0.0662759	1186	285	127	56	0	0	0	1009	216	70	31
C19_SYMPTOM_ITCHING	ITCHING	Age and sex	402	1257	0.242315	257	1060	0.19514	1.36358	0.000601164	1.09129	0.00865536	123	544	0.184408	133	318	0.2949	1.82433	3.04e-05	113	312	0.265882	1.47546	0.0104961	20	61	0.246914	1.16959	0.600757	0.822462	0.201704	0.744727	0.317938	0.813467	0.483051	-0.0104282	0.190944	1257	256	97	49	0	0	0	1060	177	55	25
C19_SYMPTOM_LOSS_OF_APPETITE	LOSS OF APPETITE	Age and sex	265	1394	0.159735	145	1175	0.109848	1.46563	0.000693933	1.21264	2.75432e-06	77	592	0.115097	87	365	0.192478	1.95096	0.000147737	76	345	0.180523	2.02918	0.000174867	18	63	0.222222	5.28823	5.99383e-06	0.981248	0.916991	1.91816	0.0530078	2.39149	0.010915	-0.000817869	0.89509	1394	184	57	24	0	0	0	1175	113	25	7
C19_SYMPTOM_EAR_PAIN	EAR PAIN	Age and sex	243	1379	0.149815	132	1122	0.105263	1.47858	0.000698481	1.14188	0.00103522	79	576	0.120611	71	376	0.158837	1.38486	0.0672623	76	336	0.184466	1.6733	0.00423593	15	61	0.197368	2.23657	0.0231947	1.15805	0.428662	1.70516	0.133284	1.28039	0.465896	-0.00460126	0.442545	1379	177	49	17	0	0	0	1122	100	21	11
C19_SYMPTOM_DRY_EYES	DRY EYES	Age and sex	492	1168	0.296386	347	978	0.261887	1.32473	0.000893415	1.15055	1.12497e-05	151	515	0.226727	137	315	0.303097	1.44913	0.00855753	161	264	0.378824	1.75995	7.08569e-05	30	51	0.37037	1.7163	0.0528448	1.23617	0.151196	1.12125	0.680292	0.967175	0.903279	-0.00761063	0.382419	1168	302	114	76	0	0	0	978	216	84	47
C19_SYMPTOM_CALF_CRAMPS	CALF CRAMPS	Age and sex	288	1374	0.173285	186	1127	0.14166	1.38644	0.00152401	1.15241	0.000124811	92	577	0.137519	72	379	0.159645	1.17296	0.353791	92	335	0.215457	1.5064	0.0142312	27	53	0.3375	1.90872	0.0268791	1.33429	0.103227	2.31703	0.00560775	1.46398	0.187217	0.00324908	0.587916	1374	216	57	15	0	0	0	1127	147	36	3
C19_SYMPTOM_PHOTOSENSITIVITY	LIGHT SENSITIVITY	Age and sex	317	1344	0.190849	197	1119	0.149696	1.36411	0.00196573	1.27326	6.46564e-11	88	580	0.131737	90	360	0.2	1.64452	0.00275377	101	324	0.237647	2.01844	2.59962e-05	29	53	0.353659	4.6744	3.16607e-07	1.27635	0.149071	3.41414	5.03236e-05	2.88961	0.000310511	0.00849694	0.232372	1344	205	78	34	0	0	0	1119	152	34	11
C19_SYMPTOM_SWOLLEN_OR_STIFF_JOINTS	SWOLLEN OR STIFF JOINTS	Age and sex	657	999	0.396739	492	827	0.37301	1.26971	0.00249099	1.13113	4.55966e-05	203	464	0.304348	204	246	0.453333	1.89053	1.1101e-06	198	224	0.469194	1.65902	0.000177159	39	42	0.481481	1.32026	0.293255	0.917165	0.540273	0.839626	0.512697	0.904444	0.703851	0.00237176	0.820569	999	336	174	147	0	0	0	827	268	127	97
C19_SYMPTOM_HEARTBURN	HEARTBURN	Age and sex	431	1229	0.259639	295	1026	0.223316	1.29247	0.00333095	1.15356	1.11838e-05	136	532	0.203593	115	337	0.254425	1.30959	0.064658	138	285	0.326241	1.74624	0.000116053	31	50	0.382716	2.25446	0.00314959	1.32353	0.0653854	1.52071	0.133179	1.40745	0.206043	0.0125387	0.0738293	1229	328	78	25	0	0	0	1026	232	42	21
C19_SYMPTOM_MOOD_SWINGS	MOOD SWINGS	Age and sex	517	1141	0.311821	337	973	0.257252	1.25834	0.00624444	1.23203	5.87217e-11	154	510	0.231928	162	289	0.359202	1.90839	2.2182e-06	153	273	0.359155	2.0005	1.25862e-06	31	50	0.382716	3.13247	5.29578e-05	1.08424	0.577065	1.51108	0.1322	1.59042	0.0887667	-0.00386206	0.580999	1141	410	90	17	0	0	0	973	276	54	7
C19_SYMPTOM_FLANK_PAIN	FLANK PAIN	Age and sex	259	1395	0.15659	175	1138	0.133283	1.33606	0.00675878	1.19367	5.50586e-06	62	606	0.0928144	77	372	0.171492	1.98518	0.000194411	89	334	0.210402	2.2276	1.07156e-05	22	59	0.271605	2.76467	0.00191574	1.17908	0.349334	1.45662	0.22625	1.59409	0.129497	0.00542663	0.3658	1395	191	48	20	0	0	0	1138	128	32	15
C19_SYMPTOM_DISCOMFORT_STANDING	DISCOMFORT STANDING	Age and sex	385	1276	0.231788	270	1039	0.206264	1.26425	0.0102118	1.32613	1.69528e-16	93	572	0.13985	116	336	0.256637	2.10707	1.97545e-06	130	297	0.30445	2.40148	2.05067e-08	39	42	0.481481	4.66432	5.60836e-08	1.22913	0.181584	3.32473	1.96803e-05	2.4186	0.00101029	0.00484116	0.566483	1276	210	108	67	0	0	0	1039	176	56	38
C19_SYMPTOM_ABDOMINAL_PAIN	ABDOMINAL PAIN	Age and sex	373	1285	0.22497	245	1073	0.185888	1.2655	0.012366	1.30283	8.95645e-14	102	564	0.153153	105	345	0.233333	1.72963	0.000531019	128	297	0.301176	2.46877	9.38369e-09	27	54	0.333333	4.59202	8.01282e-07	1.46772	0.0157893	2.64879	0.00122322	1.79704	0.0431562	0.00524307	0.430781	1285	270	85	18	0	0	0	1073	193	39	13
C19_SLEEP_EARLY_WAKEUP	EARLY WAKEUP	Age and sex	894	750	0.543796	677	604	0.528493	1.20592	0.0156016	1.13487	3.93425e-05	310	351	0.468986	249	199	0.555804	1.39341	0.00920728	266	156	0.630332	1.59675	0.000491763	51	27	0.653846	1.14839	0.612729	1.2367	0.141813	0.958187	0.878689	0.765291	0.342622	-0.0144197	0.139283	750	549	242	103	0	0	0	604	435	172	70
C19_SYMPTOM_HAND_TREMOR	HAND TREMOR	Age and sex	231	1427	0.139324	143	1166	0.109244	1.31021	0.0175855	1.31822	2.78115e-11	53	611	0.0798193	70	383	0.154525	2.18182	5.69222e-05	81	343	0.191038	2.80673	6.64045e-08	20	62	0.243902	4.37152	2.27643e-05	1.35589	0.0960783	2.9236	0.00151205	1.5242	0.175558	0.0123109	0.0607819	1427	143	57	31	0	0	0	1166	78	39	26
C19_SYMPTOM_COUGH	COUGH	Age and sex	534	1132	0.320528	386	937	0.291761	1.19787	0.0255162	1.16912	3.1949e-07	166	504	0.247761	154	299	0.339956	1.56202	0.000869294	166	259	0.390588	1.88229	3.58269e-06	36	46	0.439024	2.34972	0.00111555	1.18156	0.243198	1.32175	0.294174	1.08916	0.742963	0.0163788	0.0420029	1132	383	104	47	0	0	0	937	293	58	35
C19_SYMPTOM_ERECTILE_DYSFUNCTION	ERECTILE DYSFUNCTION	Age and sex	160	627	0.203304	102	463	0.180531	1.36673	0.0329555	1.13561	0.0137404	49	284	0.147147	43	177	0.195455	1.378	0.182842	45	123	0.267857	1.65917	0.0428727	18	26	0.409091	1.91067	0.0929107	1.26372	0.358147	1.74942	0.145488	1.22067	0.602257	-0.00234351	0.828892	627	76	64	20	0	0	0	463	47	34	21
C19_SYMPTOM_DIARRHEA	DIARRHEA	Age and sex	380	1285	0.228228	260	1059	0.197119	1.2117	0.0349783	1.17959	1.15068e-06	118	551	0.176383	112	342	0.246696	1.54009	0.00388315	112	312	0.264151	1.72128	0.000426037	30	52	0.365854	3.2835	2.98666e-05	1.10491	0.525877	1.79219	0.0381043	1.82265	0.0305308	0.00363523	0.568624	1285	298	69	13	0	0	0	1059	220	26	14
C19_SLEEP_FREQ_WAKEUPS	FREQUENT WAKEUPS	Age and sex	1122	515	0.6854	866	422	0.67236	1.18023	0.0429915	1.07663	0.0240311	426	230	0.64939	311	137	0.694196	1.1976	0.175407	301	117	0.720096	1.19089	0.214356	66	16	0.804878	1.45537	0.212839	0.988821	0.941937	1.21033	0.548591	1.30994	0.387935	0.00769453	0.480119	515	594	325	203	0	0	0	422	450	232	184
C19_SLEEP_DIFFICULT_FALLING_ASLEEP	DIFFICULT FALLING ASLEEP	Age and sex	963	709	0.575957	705	606	0.537757	1.14757	0.067825	1.10883	0.000426263	348	323	0.518629	284	172	0.622807	1.54734	0.000422314	265	164	0.617716	1.52075	0.00111089	45	36	0.555556	1.35696	0.225646	1.01024	0.942693	0.978346	0.934184	0.938183	0.806941	0.00566366	0.607673	709	514	270	179	0	0	0	606	421	165	119
C19_SYMPTOM_NAUSEA	NAUSEA	Age and sex	267	1392	0.16094	171	1146	0.129841	1.21711	0.0727004	1.2792	4.19245e-09	78	589	0.116942	78	373	0.172949	1.66112	0.0051709	85	340	0.2	2.20968	1.66192e-05	17	63	0.2125	4.78323	2.63652e-05	1.28583	0.176025	2.73701	0.00560218	2.32337	0.0163773	0.00152617	0.786459	1392	199	56	12	0	0	0	1146	144	19	8
C19_SLEEP_LONG_WAKEUPS	LONG WAKEUPS	Age and sex	858	711	0.546845	665	560	0.542857	1.15149	0.0751526	1.10182	0.00199873	312	314	0.498403	229	207	0.525229	1.06974	0.600268	250	147	0.629723	1.39015	0.0164622	50	26	0.657895	1.25921	0.403803	1.35357	0.0386879	1.23779	0.447193	0.845993	0.556043	-0.00327498	0.771315	711	452	232	174	0	0	0	560	357	161	147
C19_SYMPTOM_PAIN_DURING_URINATION	PAINFUL URINATION	Age and sex	58	1606	0.0348558	33	1284	0.0250569	1.46158	0.0840537	1.08393	0.289541	21	647	0.0314371	14	439	0.0309051	0.987128	0.970551	18	407	0.0423529	1.37823	0.340296	4	78	0.0487805	1.46737	0.53953	1.39375	0.365228	1.96053	0.314517	1.01344	0.982379	0.00229748	0.417103	1606	47	7	4	0	0	0	1284	29	2	2
C19_SYMPTOM_PHLEGM	PHLEGM	Age and sex	79	1573	0.0478208	51	1267	0.038695	1.36436	0.0908804	1.219	0.00256162	19	647	0.0285285	23	426	0.0512249	1.80466	0.0623276	27	395	0.063981	2.13464	0.0143456	8	73	0.0987654	3.52908	0.0160036	1.12397	0.694492	1.70058	0.285754	1.5896	0.326953	0.00134287	0.720495	1573	52	19	8	0	0	0	1267	31	14	6
C19_SYMPTOM_SINUS_PRESSURE	SINUS PRESSURE	Age and sex	306	1345	0.185342	218	1090	0.166667	1.17445	0.10232	1.24464	2.46558e-09	74	586	0.112121	95	354	0.211581	2.11376	8.96109e-06	109	315	0.257075	2.6172	1.10697e-08	22	60	0.268293	3.0953	0.000428751	1.19529	0.278204	1.3728	0.299407	1.22331	0.496981	0.00366704	0.576514	1345	220	62	24	0	0	0	1090	164	36	18
C19_SYMPTOM_HEADACHE	HEADACHE	Age and sex	772	894	0.463385	563	752	0.428137	1.13402	0.104283	1.21996	4.12971e-11	250	418	0.374251	234	222	0.513158	1.82546	1.97689e-06	235	190	0.552941	2.15197	5.82347e-09	38	43	0.469136	2.326	0.00142119	1.18101	0.240109	1.33143	0.29275	1.1108	0.695115	-0.00350688	0.69493	894	538	155	79	0	0	0	752	409	113	41
C19_SYMPTOM_BRUISES	BRUISES	Age and sex	272	1388	0.163855	192	1120	0.146341	1.18311	0.113566	1.10292	0.0154801	97	572	0.144993	69	383	0.152655	1.04799	0.789644	86	337	0.20331	1.47089	0.0264106	13	67	0.1625	1.7661	0.123536	1.38709	0.0788198	1.45388	0.31695	1.24366	0.549514	0.0117341	0.0318688	1388	210	55	7	0	0	0	1120	151	29	12
C19_SLEEP_TIRED_AWAKE	TIRED AWAKE	Age and sex	1189	461	0.720606	885	411	0.68287	1.13831	0.118951	1.34911	2.54497e-18	416	247	0.627451	344	107	0.762749	1.97864	6.30846e-07	341	79	0.811905	2.92172	5.89899e-13	64	17	0.790123	4.16377	6.62906e-07	1.48846	0.0199976	1.92714	0.0362272	1.61331	0.139856	-0.00967046	0.303465	461	751	321	117	0	0	0	411	590	211	84
C19_SLEEP_UNRESTED_AFTER_SLEEP	UNRESTED AFTER SLEEP	Age and sex	1335	309	0.812044	1013	283	0.781636	1.1454	0.146761	1.18369	8.49656e-06	513	148	0.776097	371	80	0.822616	1.35639	0.0481802	355	63	0.849282	1.70104	0.00142804	67	13	0.8375	1.99891	0.0303174	1.31154	0.148782	1.56653	0.19409	1.3628	0.379958	0.00884057	0.386354	309	701	422	212	0	0	0	283	519	338	156
C19_SYMPTOM_MENSTRUAL_PROBLEM	MENSTRUAL PROBLEMS	Age and sex	142	425	0.250441	93	385	0.194561	1.23932	0.163235	1.12555	0.0457225	46	183	0.200873	47	109	0.301282	1.72922	0.0230488	47	115	0.290123	1.83968	0.0134883	1	9	0.1	0.555151	0.559652	1.00933	0.970444	0.278922	0.169688	0.298465	0.199813	-0.00556765	0.747263	425	61	44	37	0	0	0	385	50	30	13
C19_SLEEP_NIGHTMARES	NIGHTMARES	Age and sex	283	1374	0.170791	187	1114	0.143736	1.1309	0.24236	1.2124	1.81272e-06	86	579	0.129323	89	361	0.197778	1.74691	0.00103303	83	342	0.195294	2.01705	9.52801e-05	13	69	0.158537	2.45844	0.017752	1.13329	0.484023	1.36479	0.391419	1.49925	0.269007	-0.00659121	0.233654	1374	217	61	5	0	0	0	1114	151	32	4
C19_SYMPTOM_FAINTED	FAINTING	Age and sex	5	1652	0.0030175	7	1306	0.0053313	0.534233	0.286932	1.09403	0.740469	3	664	0.00449775	0	449	0	3.99731e-08	0.085294	2	423	0.00470588	1.22306	0.831606	0	80	0	7.55776e-07	0.605492	6.9377e+07	0.0873912	1	1	1.06252e-07	0.582578	-0.00096611	0.212607	1652	4	1	0	0	0	0	1306	7	0	0
C19_SYMPTOM_NIPPLE_DISCHARGE	NIPPLE DISCHARGE	Age and sex	7	1648	0.00422961	6	1309	0.00456274	0.679662	0.506311	1.07829	0.753869	3	663	0.0045045	2	445	0.00447427	1.08775	0.928104	2	424	0.00469484	1.6229	0.616043	0	80	0	1.36797e-07	0.675661	1.33365	0.77919	8.50214e-08	0.670678	1.38478e-07	0.609536	-0.000899924	0.299295	1648	6	1	0	0	0	0	1309	5	1	0
C19_SYMPTOM_URINARY_INCONTINENCE	URINARY INCONTINENCE	Age and sex	189	1476	0.113514	181	1128	0.138273	0.93153	0.540892	1.13768	0.00376024	52	615	0.077961	51	402	0.112583	1.4574	0.0810912	64	364	0.149533	1.60895	0.0202971	18	64	0.219512	2.10013	0.0375275	1.07191	0.74255	1.10461	0.783522	1.04869	0.88811	-0.00059283	0.91217	1476	132	35	22	0	0	0	1128	118	38	25
C19_GEN_HEALTH_HEALTH_WORRIES	HEALTH WORRIES	Age and sex	345	1323	0.206835	282	1022	0.216258	0.94709	0.552026	1.29764	1.77791e-13	87	581	0.13024	101	354	0.221978	1.90862	6.07418e-05	119	308	0.278689	2.61672	2.05772e-09	27	55	0.329268	3.69898	1.35582e-05	1.34061	0.0657603	1.97555	0.0197371	1.55017	0.117947	-0.000534811	0.973803	305	343	377	298	287	43	15	202	223	318	279
C19_SYMPTOM_LIGHTER_SINCE_C19	LIGHTER SINCE BEFORE PANDEMIC	Age and sex	374	1178	0.240979	277	961	0.223748	1.05304	0.571925	1.09147	0.0127091	128	494	0.205788	125	300	0.294118	1.64517	0.000688934	89	307	0.224747	1.20783	0.240509	24	50	0.324324	2.38799	0.00380286	0.727631	0.0511913	1.32767	0.339758	2.03224	0.0200466	0.00783896	0.572943	1178	133	94	58	53	36	0	961	108	66	30
C19_SYMPTOM_NECK_PAIN	NECK PAIN	Age and sex	422	1235	0.254677	347	974	0.26268	1.04865	0.58298	1.20351	2.41761e-08	112	555	0.167916	135	314	0.300668	2.11869	3.76926e-07	138	286	0.325472	2.09602	9.25472e-07	26	55	0.320988	2.06706	0.0127418	0.980837	0.898655	0.981015	0.946626	1.09997	0.737101	0.00752077	0.369954	1235	247	113	62	0	0	0	974	196	89	62
C19_SYMPTOM_SORE_THROAT	SORE THROAT	Age and sex	333	1311	0.202555	282	1036	0.213961	0.950957	0.585187	1.19444	7.03187e-07	93	566	0.141123	103	345	0.229911	1.80511	0.000203363	104	316	0.247619	1.92444	6.07814e-05	25	56	0.308642	2.88144	0.000463221	1.01375	0.933778	1.57837	0.127907	1.73638	0.0629915	0.00459884	0.499571	1311	243	60	30	0	0	0	1036	231	38	13
C19_EXERCISE_MALAISE_AFTER_MENTAL_STRESS	MALAISE AFTER MENTAL STRESS	Age and sex	656	935	0.412319	515	737	0.411342	0.960645	0.61557	1.24971	6.31925e-13	209	431	0.326562	192	239	0.445476	1.71411	4.49928e-05	207	201	0.507353	2.23817	3.03429e-09	36	44	0.45	2.51796	0.000636555	1.38276	0.0265066	1.8807	0.0241696	1.33585	0.28717	0.00335885	0.68132	935	495	123	38	0	0	0	737	415	74	26
C19_SYMPTOM_BACK_PAIN	BACK PAIN	Age and sex	826	843	0.494907	670	652	0.506808	0.963374	0.615664	1.15924	3.58815e-07	277	389	0.415916	245	211	0.537281	1.62781	6.84709e-05	237	193	0.551163	1.70568	2.73735e-05	51	30	0.62963	2.33533	0.000850919	1.08474	0.554498	1.70861	0.0437076	1.68106	0.047887	0.0132383	0.222291	843	465	206	155	0	0	0	652	392	141	137
C19_GEN_HEALTH_HEALTH_STATUS_EST	WORSE STATE OF HEALTH	Age and sex	203	1463	0.121849	154	1149	0.118189	1.05273	0.655421	1.42676	5.40301e-16	45	622	0.0674663	49	409	0.106987	1.64848	0.0212803	83	342	0.195294	3.5327	1.65882e-10	22	58	0.275	6.49914	9.54378e-08	2.02875	0.000304165	3.69304	0.000135295	2.27106	0.00877889	0.0293723	0.00354284	204	697	562	163	40	0	0	178	573	398	122
C19_SYMPTOM_EDEMA	EDEMA	Age and sex	357	1287	0.217153	313	1002	0.238023	1.02098	0.822021	1.23171	4.935e-09	93	570	0.140271	105	345	0.233333	1.85197	0.000174524	121	296	0.290168	2.01686	1.42705e-05	31	49	0.3875	2.55488	0.00142271	1.12981	0.455842	2.14907	0.0111596	1.66542	0.0730108	-0.0063105	0.425827	1287	207	93	57	0	0	0	1002	221	53	39
C19_SLEEP_USES_MEDICATIONS	USES SLEEP MEDICATIONS	Age and sex	257	1384	0.156612	219	1074	0.169374	1.018	0.862258	1.17532	3.21573e-05	69	591	0.104545	73	372	0.164045	1.64348	0.00662798	86	335	0.204276	1.89923	0.000338932	23	57	0.2875	2.28782	0.00861345	1.15253	0.430603	1.47675	0.212389	1.51518	0.170176	0.00140407	0.879407	1384	97	35	125	0	0	0	1074	88	22	109
C19_SYMPTOM_RUNNY_NOSE	RUNNY NOSE	Age and sex	741	908	0.449363	585	723	0.447248	0.987303	0.865092	1.1103	0.000337913	262	402	0.394578	217	232	0.483296	1.44636	0.00286975	196	225	0.465558	1.37126	0.014772	47	33	0.5875	2.72293	9.24803e-05	0.921633	0.554996	1.47326	0.142408	1.78411	0.0268998	0.0039253	0.692285	908	472	164	105	0	0	0	723	427	104	54
C19_SYMPTOM_VOMIT	VOMITING	Age and sex	41	1624	0.0246246	31	1288	0.0235027	0.983078	0.944426	1.31315	0.00438731	12	656	0.0179641	9	444	0.0198675	1.18197	0.712796	15	412	0.0351288	2.31817	0.0377187	3	78	0.037037	3.89971	0.0890615	2.08127	0.088374	4.66511	0.0637869	1.48073	0.577168	0.00275947	0.17886	1624	35	6	0	0	0	0	1288	28	1	2
C19_GEN_HEALTH_SLEEP_QUALITY	CHANGE IN SLEEP QUALITY TO THE WORSE	Age and sex	497	1157	0.300484	381	921	0.292627	0.995171	0.95328	1.21135	1.71326e-09	161	500	0.24357	140	312	0.309735	1.41058	0.012334	154	270	0.363208	1.85425	1.10843e-05	29	53	0.353659	2.31675	0.00258706	1.37847	0.0288988	1.65052	0.0738381	1.36724	0.253625	0.00594914	0.427109	176	981	437	60	0	0	0	172	749	325	56
C19_SYMPTOM_NASAL_CONGESTION	NASAL CONGESTION	Age and sex	581	1067	0.352549	447	859	0.342266	1.00224	0.977394	1.1295	6.40166e-05	210	452	0.317221	159	293	0.35177	1.19771	0.166344	161	260	0.382423	1.50458	0.00252281	36	44	0.45	2.38254	0.00101566	1.18679	0.231442	1.96659	0.0125121	1.44631	0.159733	-0.00420987	0.650176	1067	373	129	79	0	0	0	859	301	82	64
C19_SYMPTOM_CONSTIPATION	CONSTIPATION	Age and sex	321	1339	0.193373	273	1047	0.206818	0.998304	0.985642	1.13256	0.000650279	96	570	0.144144	96	355	0.21286	1.58906	0.0044402	98	328	0.230047	1.54269	0.00842618	19	62	0.234568	1.7366	0.0873634	1.00239	0.988574	1.15937	0.641786	0.8093	0.48971	-0.000764479	0.903187	1339	244	57	20	0	0	0	1047	225	39	9
C19_SYMPTOM_IMPAIRED_SMELL	IMPAIRED OR DISTURBED SMELL	Age, sex and comorbidities	497	1049	0.321475	50	1221	0.0393391	12.903	1.35138e-95	1.11734	0.000857479	160	456	0.25974	147	277	0.346698	1.45485	0.00787183	160	237	0.403023	1.72206	0.000194318	19	58	0.246753	0.935168	0.833426	1.16624	0.310741	0.690859	0.239039	0.4796	0.0161175	-0.0483714	3.0576e-05	1049	218	102	177	0	0	0	1221	29	11	10
C19_EXERCISE_MALAISE_AFTER_PHYSICAL_STRESS	MALAISE AFTER PHYSICAL STRESS	Age, sex and comorbidities	550	984	0.35854	204	1036	0.164516	3.18434	1.17988e-35	1.3251	1.84701e-17	137	474	0.224223	169	254	0.399527	2.14972	7.01622e-08	191	200	0.488491	2.85557	9.07892e-13	44	34	0.564103	3.17224	6.43942e-05	1.35757	0.0393177	1.96599	0.0186963	1.4493	0.190059	0.0300062	0.000462335	984	395	99	56	0	0	0	1036	153	34	17
C19_SYMPTOM_IMPAIRED_TASTE	IMPAIRED OR DISTURBED TASTE	Age, sex and comorbidities	361	1187	0.233204	41	1232	0.0322074	10.2956	3.98875e-64	1.14988	0.000134246	109	510	0.17609	105	318	0.248227	1.4934	0.0118374	121	276	0.304786	1.76889	0.000396662	17	60	0.220779	1.35092	0.387119	1.21559	0.23497	0.981316	0.955307	0.59516	0.105492	-0.0321724	0.00132768	1187	168	76	117	0	0	0	1232	28	6	7
C19_GEN_HEALTH_HEALTH_STATUS_EST	WORSE STATE OF HEALTH	Age, sex and comorbidities	187	1372	0.119949	147	1118	0.116206	1.04337	0.728403	1.3445	4.70323e-10	44	576	0.0709677	44	386	0.102326	1.33464	0.214999	73	326	0.182957	2.75629	2.16506e-06	22	55	0.285714	5.02309	2.21958e-05	1.93238	0.00198662	3.72004	0.000416384	2.24666	0.0165591	0.0236814	0.0161223	195	651	526	150	37	0	0	173	559	386	118
C19_SYMPTOM_HEAVIER_SINCE_C19	HEAVIER SINCE BEFORE PANDEMIC	Age, sex and comorbidities	803	679	0.541835	575	658	0.466342	1.34846	0.000194995	1.11592	0.000762625	289	302	0.489002	224	184	0.54902	1.24419	0.101148	234	147	0.614173	1.63925	0.000614076	41	29	0.585714	1.32778	0.340974	1.21894	0.19357	1.0116	0.969258	0.911388	0.760272	0.0387074	0.0196221	679	217	240	161	148	37	0	658	206	167	93
C19_SYMPTOM_FATIGUE	FATIGUE	Age, sex and comorbidities	1118	441	0.717126	739	535	0.580063	1.94299	1.10575e-15	1.39368	4.52709e-19	370	252	0.594855	331	95	0.776995	2.29256	6.02447e-09	329	73	0.818408	2.89024	1.07399e-11	67	9	0.881579	5.31525	1.8732e-06	1.27843	0.174602	2.4131	0.0234417	2.13841	0.053119	-0.0253026	0.0265272	441	536	319	263	0	0	0	535	457	182	100
C19_SYMPTOM_BRUISES	BRUISES	Age, sex and comorbidities	249	1305	0.160232	181	1092	0.142184	1.22403	0.067684	1.0885	0.0526369	88	534	0.141479	60	364	0.141509	0.939759	0.741043	81	317	0.203518	1.41102	0.0662216	13	64	0.168831	1.70497	0.179088	1.44523	0.0638445	1.55244	0.272636	1.61266	0.219805	0.0117916	0.0343056	1305	191	52	6	0	0	0	1092	142	27	12
C19_SYMPTOM_COUGH	COUGH	Age, sex and comorbidities	500	1060	0.320513	374	911	0.291051	1.21753	0.0184392	1.14733	2.31907e-05	153	470	0.245586	144	281	0.338824	1.5228	0.00275411	157	243	0.3925	1.78487	6.63696e-05	35	44	0.443038	2.04654	0.0121007	1.13994	0.380953	1.14502	0.633433	0.976497	0.931291	0.0167168	0.0406643	1060	359	100	41	0	0	0	911	286	53	35
C19_SYMPTOM_TINNITUS	TINNITUS	Age, sex and comorbidities	547	1001	0.353359	348	935	0.271239	1.55734	1.08865e-07	1.11708	0.00049972	171	449	0.275806	174	248	0.412322	1.81483	1.15649e-05	155	239	0.393401	1.50674	0.0044175	33	46	0.417722	1.63754	0.081678	0.873626	0.36006	0.927721	0.78939	0.961669	0.886974	0.0227459	0.0407662	1001	285	107	155	0	0	0	935	162	52	134
C19_SYMPTOM_ORTHOSTATIC_HYPOTENSION	DIZZINESS STANDING UP	Age, sex and comorbidities	548	1004	0.353093	359	918	0.281128	1.38401	9.87998e-05	1.19475	5.1087e-08	182	435	0.294976	155	268	0.36643	1.37669	0.0209118	165	236	0.411471	1.75293	0.000107055	38	40	0.487179	2.91104	0.000236453	1.27645	0.101739	2.03504	0.0134993	1.56796	0.105296	-0.0138001	0.0848659	1004	412	103	33	0	0	0	918	293	55	11
C19_SYMPTOM_HEARTBURN	HEARTBURN	Age, sex and comorbidities	409	1145	0.263192	288	994	0.224649	1.32476	0.00174234	1.132	0.00031136	129	492	0.207729	109	315	0.257075	1.28493	0.0985647	130	268	0.326633	1.63874	0.00128007	30	48	0.384615	2.24617	0.00622751	1.24695	0.166377	1.40019	0.254905	1.21647	0.493845	0.0123436	0.0876368	1145	313	72	24	0	0	0	994	227	40	21
C19_SLEEP_EARLY_WAKEUP	EARLY WAKEUP	Age, sex and comorbidities	837	702	0.54386	656	587	0.527755	1.2021	0.0204849	1.13008	0.000168696	287	327	0.467427	236	185	0.56057	1.42668	0.00763513	248	149	0.624685	1.55956	0.00175186	49	26	0.653333	1.06788	0.824625	1.18151	0.266976	0.904579	0.736263	0.773181	0.384357	-0.0170015	0.0881127	702	516	227	94	0	0	0	587	419	169	68
C19_SYMPTOM_HAND_TREMOR	HAND TREMOR	Age, sex and comorbidities	212	1341	0.13651	140	1131	0.110149	1.29153	0.0303526	1.27654	5.93816e-08	47	570	0.076175	64	361	0.150588	2.1774	0.000165957	74	325	0.185464	2.42504	2.44129e-05	20	59	0.253165	3.67974	0.000696036	1.24037	0.27261	2.69986	0.00619037	1.41999	0.296404	0.0110989	0.0978113	1341	128	54	30	0	0	0	1131	77	38	25
C19_SYMPTOM_DRY_MOUTH	DRY MOUTH	Age, sex and comorbidities	434	1116	0.28	306	979	0.238132	1.36946	0.000390711	1.15466	2.40359e-05	128	491	0.206785	129	294	0.304965	1.57438	0.00216376	127	272	0.318296	1.59266	0.00251074	36	41	0.467532	2.18881	0.00735161	0.98583	0.927023	1.38429	0.269187	1.8147	0.0338945	0.0140705	0.104237	1116	264	118	52	0	0	0	979	208	68	30
C19_SYMPTOM_WEAKNESS	WEAKNESS	Age, sex and comorbidities	696	864	0.446154	396	881	0.310102	1.95612	9.98257e-17	1.31691	4.39809e-18	186	434	0.3	213	214	0.498829	2.20641	2.52037e-09	228	174	0.567164	2.61205	3.84788e-12	54	24	0.692308	3.9791	1.44599e-06	1.20884	0.188754	2.005	0.0173493	1.82891	0.0351173	-0.0158892	0.113253	864	436	157	103	0	0	0	881	284	77	35
C19_SYMPTOM_LACK_OF_CONCENTRATION	LACK OF CONCENTRATION	Age, sex and comorbidities	898	655	0.578236	482	794	0.377743	2.3326	5.70122e-27	1.21832	7.85267e-10	299	320	0.483037	268	157	0.630588	1.78734	1.02712e-05	262	137	0.656642	2.00794	6.62525e-07	52	25	0.675325	3.01476	0.000156708	1.13805	0.392835	1.8558	0.037993	1.5606	0.134828	-0.016646	0.120816	655	490	279	129	0	0	0	794	297	130	55
C19_SYMPTOM_DIZZINESS	DIZZINESS	Age, sex and comorbidities	492	1062	0.316602	307	975	0.23947	1.55757	3.95595e-07	1.27149	7.30539e-13	137	483	0.220968	139	285	0.32783	1.67183	0.000433026	164	236	0.41	2.265	4.31292e-08	43	35	0.551282	4.52878	2.82722e-07	1.35319	0.0450322	2.9397	0.000189874	1.80246	0.0331334	-0.0114736	0.150131	1062	353	107	32	0	0	0	975	242	53	12
C19_SYMPTOM_FAINTED	FAINTING	Age, sex and comorbidities	4	1548	0.00257732	7	1266	0.00549882	0.479067	0.238205	1.30853	0.385311	2	618	0.00322581	0	421	0	1.01975e-08	0.16899	2	399	0.00498753	2.06644	0.495163	0	77	0	4.22961e-07	0.835764	1.85475e+08	0.0776228	1	1	2.47792e-08	0.624402	-0.000818088	0.160509	1548	4	0	0	0	0	0	1266	7	0	0
C19_SYMPTOM_EXCESSIVE_SWEATING	EXCESSIVE SWEATING	Age, sex and comorbidities	339	1214	0.218287	192	1085	0.150352	1.73433	5.00598e-08	1.1107	0.00451696	104	516	0.167742	101	323	0.238208	1.46599	0.0176749	105	292	0.264484	1.44735	0.0263672	22	57	0.278481	1.50417	0.213014	1.00326	0.984535	1.13837	0.687319	1.12359	0.707268	0.0114699	0.162656	1214	211	72	56	0	0	0	1085	134	39	19
C19_SYMPTOM_ITCHING	ITCHING	Age, sex and comorbidities	382	1172	0.245817	253	1024	0.198121	1.37811	0.000527426	1.07455	0.0411354	113	507	0.182258	129	294	0.304965	1.86533	3.35942e-05	108	292	0.27	1.39591	0.039368	20	58	0.25641	1.00833	0.979537	0.759709	0.0841621	0.633122	0.14222	0.824828	0.531984	-0.0112571	0.172638	1172	242	93	47	0	0	0	1024	174	55	24
C19_SLEEP_TIRED_AWAKE	TIRED AWAKE	Age, sex and comorbidities	1111	432	0.720026	858	401	0.681493	1.16009	0.0833874	1.33768	1.26073e-15	386	230	0.626623	323	100	0.763593	1.9347	4.05469e-06	317	77	0.804569	2.71794	1.71312e-10	63	15	0.807692	4.59796	2.57332e-06	1.40963	0.0535998	2.35168	0.0146758	1.72215	0.123852	-0.0127803	0.179524	432	706	298	107	0	0	0	401	571	208	79
C19_SYMPTOM_BURNING_EYES	BURNING EYES	Age, sex and comorbidities	366	1179	0.236893	236	1047	0.183944	1.53178	7.50569e-06	1.18569	1.92832e-06	105	514	0.169628	92	328	0.219048	1.30827	0.098626	126	270	0.318182	2.01478	1.06419e-05	32	45	0.415584	2.64934	0.00122087	1.47103	0.0188491	1.71061	0.0778477	1.45499	0.188139	-0.00934953	0.19055	1179	281	56	29	0	0	0	1047	177	42	17
C19_SYMPTOM_NIGHT_SWEATS	NIGHT SWEATS	Age, sex and comorbidities	505	1040	0.326861	351	930	0.274005	1.3616	0.000266536	1.15437	1.36696e-05	158	456	0.257329	147	278	0.345882	1.503	0.00387101	162	235	0.40806	1.76783	0.000104975	30	46	0.394737	2.0044	0.0191988	1.17957	0.271145	1.31163	0.353156	1.09242	0.75843	0.011049	0.193735	1040	344	117	44	0	0	0	930	265	62	24
C19_SLEEP_NIGHTMARES	NIGHTMARES	Age, sex and comorbidities	264	1288	0.170103	182	1081	0.144101	1.13119	0.255407	1.19704	2.75543e-05	79	540	0.127625	85	338	0.200946	1.80685	0.000872858	75	324	0.18797	1.88374	0.00105345	13	66	0.164557	2.40657	0.0300959	1.02583	0.891794	1.36969	0.405924	1.71803	0.159399	-0.00728584	0.201484	1288	200	60	4	0	0	0	1081	147	31	4
C19_SYMPTOM_EDEMA	EDEMA	Age, sex and comorbidities	341	1196	0.221861	304	972	0.238245	1.05436	0.584736	1.18729	8.99792e-06	87	529	0.141234	102	320	0.241706	1.86254	0.000381446	115	276	0.294118	1.80787	0.000853523	30	47	0.38961	1.74116	0.0895758	1.08331	0.646293	1.79534	0.0691155	1.39369	0.279486	-0.010206	0.202514	1196	196	90	55	0	0	0	972	217	50	37
C19_SYMPTOM_MEMORY_IMPAIRMENT	MEMORY DISTURBANCE	Age, sex and comorbidities	709	836	0.4589	300	973	0.235664	3.27972	2.15663e-44	1.26319	3.93729e-13	214	403	0.34684	195	226	0.463183	1.54518	0.00128069	228	169	0.574307	2.19734	2.08086e-08	56	21	0.727273	4.0428	2.08398e-06	1.4242	0.0164245	2.64177	0.00115051	2.06923	0.0137583	-0.012884	0.212725	836	391	212	106	0	0	0	973	212	60	28
C19_SYMPTOM_VOMIT	VOMITING	Age, sex and comorbidities	39	1520	0.025016	27	1252	0.0211102	1.08706	0.748162	1.28835	0.0133552	11	610	0.0177134	9	416	0.0211765	1.2502	0.636759	14	388	0.0348259	1.99736	0.114318	3	75	0.0384615	3.43768	0.170142	1.97314	0.127991	6.46548	0.0422461	1.20972	0.795392	0.00261588	0.22161	1520	33	6	0	0	0	0	1252	24	1	2
C19_SYMPTOM_SHORTNESS_OF_BREATH	SHORTNESS OF BREATH MRC	Age, sex and comorbidities	1137	376	0.751487	810	420	0.658537	1.65413	1.03268e-08	1.14163	0.000441629	415	185	0.691667	329	91	0.783333	1.55732	0.00340074	303	81	0.789062	1.371	0.0529887	66	11	0.857143	2.26834	0.0224547	0.887895	0.507891	1.7544	0.136228	1.74569	0.132261	0.0137369	0.226793	376	561	439	80	36	21	0	420	426	335	28
C19_SYMPTOM_NIPPLE_DISCHARGE	NIPPLE DISCHARGE	Age, sex and comorbidities	7	1543	0.00451613	5	1270	0.00392157	0.602883	0.431054	0.976636	0.923835	3	616	0.00484653	2	417	0.00477327	1.0682	0.947148	2	400	0.00497512	1.70332	0.60591	0	77	0	1.32738e+06	0.999984	1.40583	0.75783	2.55345e-08	0.622357	3.18303e-09	0.253533	-0.00106064	0.248637	1543	6	1	0	0	0	0	1270	4	1	0
C19_SYMPTOM_DRY_EYES	DRY EYES	Age, sex and comorbidities	462	1092	0.297297	334	952	0.25972	1.38347	0.000205135	1.14352	7.71264e-05	137	482	0.221325	132	292	0.311321	1.50654	0.00532666	152	248	0.38	1.80954	8.74675e-05	29	49	0.371795	1.66367	0.0909989	1.15775	0.342376	0.939662	0.835035	0.936874	0.822055	-0.00995307	0.265678	1092	285	106	71	0	0	0	952	211	80	43
C19_SYMPTOM_HOARSENESS	HOARSENESS	Age, sex and comorbidities	291	1252	0.188594	144	1121	0.113834	2.09762	2.27044e-11	1.09156	0.0234297	89	525	0.144951	82	342	0.193396	1.32576	0.10295	91	305	0.229798	1.38027	0.0690827	25	54	0.316456	1.46354	0.232307	1.05422	0.768751	1.18958	0.584988	1.23045	0.515474	-0.00727954	0.276856	1252	203	67	21	0	0	0	1121	111	23	10
C19_SYMPTOM_MOOD_SWINGS	MOOD SWINGS	Age, sex and comorbidities	482	1069	0.310767	324	947	0.254917	1.28123	0.00442542	1.21471	8.95647e-09	142	475	0.230146	152	271	0.359338	1.8735	1.22178e-05	141	259	0.3525	1.90273	2.56592e-05	31	47	0.397436	2.83233	0.000645433	1.02853	0.852797	1.47879	0.177954	1.49209	0.16497	-0.00761734	0.287421	1069	381	85	16	0	0	0	947	266	52	6
C19_SYMPTOM_TACHYCARDIA	TACHYCARDIA	Age, sex and comorbidities	469	1081	0.302581	243	1038	0.189696	2.07871	1.72987e-15	1.18063	9.14416e-07	143	477	0.230645	137	287	0.323113	1.53782	0.00320822	147	250	0.370277	1.6939	0.000460344	33	43	0.434211	2.29061	0.00539731	1.12691	0.437651	1.72033	0.0689637	1.72095	0.0572616	-0.00774566	0.289411	1081	361	87	21	0	0	0	1038	208	31	4
C19_SYMPTOM_EAR_PAIN	EAR PAIN	Age, sex and comorbidities	228	1290	0.150198	125	1093	0.102627	1.53307	0.000344156	1.13103	0.00407068	71	538	0.116585	69	350	0.164678	1.47581	0.0363908	71	317	0.18299	1.66078	0.0085857	15	58	0.205479	2.19907	0.0385167	1.07876	0.694415	1.58892	0.210336	1.23139	0.56019	-0.00621341	0.308763	1290	167	46	15	0	0	0	1093	95	20	10
C19_SYMPTOM_NUMBNESS_IN_THE_HANDS_OR_FEET	NUMBNESS IN HANDS OR FEET	Age, sex and comorbidities	461	1091	0.297036	301	975	0.235893	1.53039	1.58591e-06	1.182	6.10781e-07	125	494	0.201939	145	279	0.341981	1.91276	1.04448e-05	149	250	0.373434	1.96814	8.29389e-06	34	43	0.441558	2.03664	0.0159504	1.03894	0.79968	1.16822	0.58751	1.15417	0.606298	-0.00898132	0.315319	1091	284	110	67	0	0	0	975	185	66	50
C19_SYMPTOM_HEADACHE	HEADACHE	Age, sex and comorbidities	721	838	0.462476	543	733	0.425549	1.15907	0.0638977	1.20248	7.75139e-09	232	389	0.373591	221	207	0.516355	1.84502	3.67264e-06	216	183	0.541353	1.96485	1.36104e-06	37	41	0.474359	2.16809	0.00734104	1.10317	0.506073	1.34712	0.306992	1.06463	0.82579	-0.00905297	0.322554	838	507	139	75	0	0	0	733	396	110	37
C19_EXERCISE_EXERCISES	DISCOMFORT EXERCISING	Age, sex and comorbidities	806	635	0.559334	494	654	0.430314	1.75083	1.8495e-11	1.25878	1.2458e-11	249	317	0.439929	236	158	0.598985	1.85815	8.23926e-06	253	125	0.669312	2.35992	7.63568e-09	51	20	0.71831	2.72887	0.00135694	1.32728	0.0737676	1.7097	0.087611	1.42099	0.265966	-0.0170386	0.32737	635	45	239	243	112	0	0	654	33	156	93
C19_SYMPTOM_DIFFICULTY_SWALLOWING	DIFFICULTY SWALLOWING	Age, sex and comorbidities	173	1373	0.111902	84	1188	0.0660377	1.93431	1.61725e-06	1.14821	0.00341343	45	571	0.0730519	51	371	0.120853	1.63008	0.025269	58	342	0.145	1.70206	0.0164738	17	60	0.220779	2.85595	0.00696901	1.08715	0.696629	1.81113	0.109638	1.23921	0.5465	-0.00524434	0.345345	1373	126	28	19	0	0	0	1188	68	12	4
C19_SYMPTOM_NASAL_CONGESTION	NASAL CONGESTION	Age, sex and comorbidities	548	996	0.354922	434	834	0.342271	1.03248	0.694597	1.10433	0.00222611	197	419	0.319805	150	275	0.352941	1.14337	0.326487	150	246	0.378788	1.37014	0.0290972	36	41	0.467532	1.99646	0.0160264	1.14949	0.35446	1.96454	0.0198728	1.48778	0.156912	-0.00864277	0.361275	996	352	122	74	0	0	0	834	293	81	60
C19_SYMPTOM_SHIVER	CHILLS	Age, sex and comorbidities	428	1047	0.290169	202	814	0.198819	1.70619	6.77741e-08	1.21575	3.54389e-08	119	476	0.2	136	265	0.339152	2.00592	4.38975e-06	141	237	0.373016	2.33653	1.00241e-07	24	50	0.324324	2.17627	0.020473	1.16238	0.339258	1.12276	0.710804	1.06886	0.828405	-0.00670006	0.392697	1047	308	93	27	0	0	0	814	163	31	8
C19_SLEEP_UNRESTED_AFTER_SLEEP	UNRESTED AFTER SLEEP	Age, sex and comorbidities	1253	287	0.813636	982	276	0.780604	1.17711	0.0905279	1.18456	2.68391e-05	477	138	0.77561	349	74	0.825059	1.38791	0.0425693	333	61	0.845178	1.56751	0.0102635	67	10	0.87013	2.20518	0.030495	1.21884	0.310321	1.95535	0.0861145	1.63497	0.211696	0.00890404	0.394299	287	656	400	197	0	0	0	276	503	327	152
C19_SYMPTOM_WORSENED_HEARING	WORSENED HEARING	Age, sex and comorbidities	241	1155	0.172636	76	1101	0.0645709	3.5168	1.87897e-21	1.07807	0.076985	76	484	0.135714	71	316	0.183463	1.30149	0.161175	68	285	0.192635	1.20859	0.334765	22	45	0.328358	1.50713	0.245749	0.961061	0.84048	1.28241	0.471468	1.5436	0.206654	0.00601124	0.400347	1155	143	82	16	0	0	0	1101	47	25	4
C19_SYMPTOM_FREQUENT_URINATION	FREQUENT URINATION	Age, sex and comorbidities	437	1113	0.281935	294	976	0.231496	1.43095	5.55094e-05	1.10841	0.00240661	134	485	0.216478	132	288	0.314286	1.58092	0.00179856	116	284	0.29	1.16819	0.323733	42	36	0.538462	2.44111	0.00175151	0.787896	0.131765	1.77946	0.0416394	2.22496	0.0042362	0.00785942	0.400691	1113	258	97	82	0	0	0	976	158	78	58
C19_SYMPTOM_PAIN_DURING_URINATION	PAINFUL URINATION	Age, sex and comorbidities	52	1505	0.0333976	33	1245	0.0258216	1.34792	0.186996	1.11548	0.188746	17	604	0.0273752	13	412	0.0305882	1.1375	0.735408	17	382	0.0426065	1.50936	0.262889	4	75	0.0506329	2.34871	0.210706	1.50166	0.295793	2.4992	0.206413	1.11091	0.869802	0.00227448	0.409673	1505	43	6	3	0	0	0	1245	29	2	2
C19_SYMPTOM_PHOTOSENSITIVITY	LIGHT SENSITIVITY	Age, sex and comorbidities	293	1262	0.188424	188	1089	0.14722	1.38367	0.00181841	1.25272	1.1787e-08	78	543	0.125604	87	335	0.206161	1.73821	0.0015639	92	308	0.23	1.99411	0.000128926	28	51	0.35443	4.47629	5.51165e-06	1.15962	0.40381	2.96389	0.000779945	2.84277	0.000787808	0.005799	0.419181	1262	192	71	30	0	0	0	1089	149	31	8
C19_SLEEP_LONG_WAKEUPS	LONG WAKEUPS	Age, sex and comorbidities	804	666	0.546939	646	543	0.543314	1.15724	0.0732972	1.09166	0.00823811	293	290	0.502573	211	198	0.515892	0.987737	0.926748	234	140	0.625668	1.27275	0.0974923	50	23	0.684932	1.23948	0.475461	1.37843	0.0352555	1.4054	0.253146	0.94226	0.844963	-0.00906243	0.430858	666	430	215	159	0	0	0	543	347	155	144
C19_GEN_HEALTH_DIFF_WALKING_1FLOOR	DIFFICULTY WALKING 1 FLOOR	Age, sex and comorbidities	198	1364	0.126761	92	1179	0.0723839	2.20638	4.7973e-09	1.35815	7.47976e-11	45	576	0.0724638	42	386	0.0981308	1.19284	0.46236	76	326	0.189055	2.33412	8.44801e-05	31	47	0.397436	6.42546	2.0052e-07	2.00845	0.00134619	8.92908	3.94256e-09	2.76376	0.00143143	-0.00326055	0.451871	1364	171	27	0	0	0	0	1179	83	8	1
C19_SYMPTOM_PAROXYSMAL_NOCTURNAL_DYSPNEA	PAROXYSMAL NOCTURNAL DYSPNEA	Age, sex and comorbidities	113	1448	0.0723895	35	1246	0.0273224	2.99423	4.88689e-09	1.34689	2.78914e-07	22	601	0.035313	23	402	0.0541176	1.44479	0.238656	55	347	0.136816	3.57967	1.14863e-06	12	66	0.153846	3.32583	0.0131181	2.47079	0.00046415	3.64266	0.00717627	0.922019	0.831605	-0.00304272	0.458167	1448	83	27	3	0	0	0	1246	28	5	2
C19_SYMPTOM_DYSPNEA	DYSPNEA	Age, sex and comorbidities	707	852	0.453496	293	987	0.228906	3.28927	5.22146e-44	1.32598	1.62724e-18	199	420	0.321486	208	219	0.487119	1.88834	1.7724e-06	231	170	0.57606	2.4376	2.28893e-10	57	22	0.721519	4.13831	1.02471e-06	1.32846	0.0505776	2.68186	0.000731037	1.92789	0.0251737	-0.0071099	0.483054	852	410	184	113	0	0	0	987	211	61	21
C19_SYMPTOM_FLANK_PAIN	FLANK PAIN	Age, sex and comorbidities	243	1308	0.156673	169	1105	0.132653	1.34983	0.00666524	1.16735	0.000200525	56	566	0.0900322	73	350	0.172577	1.97626	0.000471857	83	314	0.209068	2.27248	2.64465e-05	22	56	0.282051	2.19595	0.0290538	1.18773	0.353197	1.22296	0.553665	1.34912	0.354512	0.00412177	0.50274	1308	177	47	19	0	0	0	1105	128	29	12
C19_SYMPTOM_BACK_PAIN	BACK PAIN	Age, sex and comorbidities	772	790	0.494238	653	629	0.50936	0.961299	0.60775	1.13767	2.92659e-05	256	363	0.41357	229	199	0.535047	1.56319	0.000491809	223	181	0.55198	1.62387	0.000349047	49	29	0.628205	2.00069	0.0117802	1.06466	0.664427	1.54591	0.124375	1.45266	0.179495	0.00729534	0.510165	790	430	194	148	0	0	0	629	385	136	132
C19_SYMPTOM_PALPITATIONS	PALPITATIONS	Age, sex and comorbidities	393	1144	0.255693	223	1049	0.175314	1.84662	2.06696e-10	1.20627	1.57214e-07	108	512	0.174194	112	307	0.267303	1.65013	0.00155656	135	255	0.346154	1.99567	1.54865e-05	27	48	0.36	1.8703	0.0466896	1.25962	0.152077	1.5426	0.166241	1.23143	0.486325	-0.00459138	0.521552	1144	296	73	24	0	0	0	1049	190	24	9
C19_SYMPTOM_TEMPERATURE	TEMPERATURE	Age, sex and comorbidities	136	1419	0.0874598	52	1257	0.039725	2.61563	3.09127e-09	1.23716	4.16793e-05	31	590	0.0499195	33	390	0.0780142	1.56752	0.0906692	52	348	0.13	2.32414	0.000592169	17	61	0.217949	2.11619	0.0657053	1.4729	0.108929	2.09495	0.067503	1.01246	0.972558	-0.00346466	0.58105	1419	64	39	33	0	0	0	1257	44	8	0
C19_SYMPTOM_IMBALANCE	LOSS OF BALANCE OR COORDINATION	Age, sex and comorbidities	325	1224	0.209813	185	1090	0.145098	1.75666	4.17397e-08	1.31535	4.23507e-13	80	538	0.12945	75	344	0.178998	1.32538	0.120025	129	273	0.320896	2.5268	3.2349e-08	34	43	0.441558	3.58722	3.49256e-05	1.97745	7.25851e-05	3.27564	0.000144997	1.64989	0.0786112	0.00387438	0.581805	1224	223	77	25	0	0	0	1090	139	38	8
C19_SYMPTOM_MENSTRUAL_PROBLEM	MENSTRUAL PROBLEMS	Age, sex and comorbidities	132	390	0.252874	90	371	0.195228	1.24674	0.170797	1.07075	0.282641	45	166	0.21327	43	101	0.298611	1.43422	0.163485	42	105	0.285714	1.58226	0.0832241	1	9	0.1	0.243192	0.187122	1.01353	0.960089	0.169901	0.0706067	0.333101	0.265877	-0.0096289	0.590666	390	58	39	35	0	0	0	371	48	30	12
C19_SYMPTOM_DIARRHEA	DIARRHEA	Age, sex and comorbidities	354	1206	0.226923	254	1026	0.198437	1.20145	0.0508203	1.16006	4.06903e-05	108	514	0.173633	105	321	0.246479	1.5089	0.0090326	103	297	0.2575	1.63122	0.00299902	30	49	0.379747	2.53543	0.00285672	1.0753	0.659544	1.60914	0.120773	1.83567	0.0376359	0.00339898	0.595831	1206	283	60	11	0	0	0	1026	215	25	14
C19_SYMPTOM_CONSTIPATION	CONSTIPATION	Age, sex and comorbidities	303	1251	0.194981	263	1017	0.205469	1.01947	0.84306	1.11069	0.00680636	89	530	0.14378	93	330	0.219858	1.56243	0.00915757	91	310	0.226933	1.48669	0.0238434	19	59	0.24359	1.17835	0.640251	0.990179	0.954847	0.913009	0.792161	0.84972	0.612347	-0.00327602	0.608152	1251	231	55	17	0	0	0	1017	218	37	8
C19_SYMPTOM_NECK_PAIN	NECK PAIN	Age, sex and comorbidities	391	1161	0.251933	336	946	0.26209	1.04711	0.606058	1.18972	9.85843e-07	102	518	0.164516	126	296	0.298578	2.07894	2.40707e-06	127	272	0.318296	1.97545	2.5543e-05	25	53	0.320513	1.74468	0.0795808	0.990712	0.953275	0.935509	0.827722	1.03248	0.91528	0.00437957	0.610224	1161	229	103	59	0	0	0	946	192	85	59
C19_SYMPTOM_HEAT_INTOLERANCE	HEAT INTOLERANCE	Age, sex and comorbidities	169	1368	0.109954	100	1169	0.0788022	1.65371	0.000186002	1.15442	0.00319482	46	570	0.0746753	50	367	0.119904	1.60482	0.0318802	62	334	0.156566	1.83007	0.00544781	8	67	0.106667	0.850344	0.730765	1.19733	0.399182	1.0518	0.914096	0.675759	0.359717	-0.0029798	0.617494	1368	101	47	21	0	0	0	1169	71	20	9
C19_SYMPTOM_WORSENED_SIGHT	WORSENED SIGHT	Age, sex and comorbidities	515	942	0.353466	262	985	0.210104	2.33868	2.34986e-21	1.18104	6.21594e-07	164	426	0.277966	145	256	0.361596	1.40817	0.0176679	159	210	0.430894	1.74417	0.000167956	40	30	0.571429	2.33407	0.00401276	1.19071	0.260261	1.64175	0.0990404	1.85833	0.0360705	0.00485856	0.623966	942	243	225	47	0	0	0	985	170	76	16
C19_SYMPTOM_JOINT_PAIN	JOINT PAIN	Age, sex and comorbidities	752	799	0.484848	552	731	0.430242	1.49978	5.20972e-07	1.21058	4.39315e-09	223	395	0.360841	223	202	0.524706	1.87633	2.76877e-06	232	166	0.582915	1.97622	1.4228e-06	58	19	0.753247	3.13736	0.000151489	1.05549	0.717147	1.87229	0.0428518	1.83103	0.0491828	-0.00489055	0.666399	799	347	215	190	0	0	0	731	280	139	133
C19_SYMPTOM_LIGHTER_SINCE_C19	LIGHTER SINCE BEFORE PANDEMIC	Age, sex and comorbidities	353	1101	0.242779	263	938	0.218984	1.10816	0.277187	1.08083	0.0368666	121	459	0.208621	117	281	0.29397	1.59531	0.00225545	84	289	0.225201	1.16362	0.376104	23	48	0.323944	2.114	0.0250707	0.74068	0.0776117	1.38364	0.306244	1.93933	0.040821	0.00612963	0.671236	1101	122	90	55	50	36	0	938	105	63	28
C19_SYMPTOM_VISUAL_DISTURBANCES	VISUAL DISTURBANCES	Age, sex and comorbidities	291	1253	0.188472	160	1119	0.125098	1.76632	1.09218e-07	1.21828	4.32232e-07	80	533	0.130506	79	345	0.186321	1.46378	0.0304158	98	300	0.246231	2.00877	7.07283e-05	25	51	0.328947	3.05776	0.000664338	1.36523	0.0763631	2.39626	0.00762448	1.97531	0.0259079	-0.00266537	0.702758	1253	201	62	28	0	0	0	1119	115	34	11
C19_SYMPTOM_NAUSEA	NAUSEA	Age, sex and comorbidities	246	1309	0.158199	162	1117	0.126661	1.24991	0.0522415	1.27208	1.03129e-07	68	552	0.109677	76	349	0.178824	1.82023	0.00190501	76	324	0.19	2.14726	0.000149067	17	60	0.220779	4.41613	0.000270541	1.14864	0.478231	2.59196	0.0132365	2.74335	0.00645999	-0.00218152	0.704395	1309	182	52	12	0	0	0	1117	136	19	7
C19_GEN_HEALTH_HEALTH_WORRIES	HEALTH WORRIES	Age, sex and comorbidities	316	1246	0.202305	270	996	0.21327	0.931459	0.459969	1.26391	8.84084e-10	77	544	0.123994	94	333	0.220141	1.91128	0.00016528	108	294	0.268657	2.42282	4.5312e-07	26	53	0.329114	2.96525	0.00103777	1.26247	0.168369	1.7801	0.0636544	1.37553	0.292351	-0.00609118	0.710056	294	320	351	281	263	41	12	196	221	312	267
C19_SYMPTOM_ERECTILE_DYSFUNCTION	ERECTILE DYSFUNCTION	Age, sex and comorbidities	149	592	0.20108	99	449	0.180657	1.33493	0.0603662	1.08908	0.124802	47	266	0.15016	38	167	0.185366	1.18722	0.50674	42	120	0.259259	1.41125	0.195558	18	24	0.428571	1.33278	0.518923	1.27145	0.38355	1.98397	0.130904	1.12098	0.799992	-0.00390226	0.717815	592	70	60	19	0	0	0	449	46	33	20
C19_EXERCISE_MALAISE_AFTER_MENTAL_STRESS	MALAISE AFTER MENTAL STRESS	Age, sex and comorbidities	609	880	0.408999	504	710	0.415157	0.94217	0.46945	1.22301	8.54585e-10	195	399	0.328283	178	227	0.439506	1.61681	0.000484386	189	195	0.492188	2.02969	8.5202e-07	36	41	0.467532	2.36039	0.00326169	1.32798	0.0634178	1.82943	0.0441773	1.27072	0.405987	0.00291644	0.727834	880	457	116	36	0	0	0	710	406	74	24
C19_SYMPTOM_HAIR_LOSS	HAIR LOSS	Age, sex and comorbidities	261	1280	0.169371	159	1110	0.125296	1.6294	2.57315e-05	1.12149	0.00959728	83	531	0.135179	76	345	0.180523	1.39137	0.0799534	83	314	0.209068	1.58068	0.0177777	15	61	0.197368	2.00533	0.108498	1.06327	0.752919	1.18426	0.675736	1.4765	0.309857	-0.00285309	0.729088	1280	113	80	68	0	0	0	1110	80	39	40
C19_SYMPTOM_URINARY_INCONTINENCE	URINARY INCONTINENCE	Age, sex and comorbidities	176	1382	0.112965	177	1095	0.139151	0.919059	0.482438	1.12922	0.0114215	46	574	0.0741935	50	375	0.117647	1.59264	0.0422624	58	344	0.144279	1.55751	0.0490382	18	61	0.227848	1.98945	0.0843512	0.991794	0.970506	1.01157	0.976066	1.09274	0.805837	-0.00161372	0.770376	1382	123	33	20	0	0	0	1095	115	38	24
C19_SLEEP_FREQ_WAKEUPS	FREQUENT WAKEUPS	Age, sex and comorbidities	1048	482	0.684967	840	411	0.671463	1.1988	0.0311775	1.06994	0.0512543	392	217	0.643678	295	125	0.702381	1.267	0.0891099	280	112	0.714286	1.14482	0.363768	64	15	0.810127	1.37028	0.337661	0.915911	0.584854	1.21006	0.573865	1.27951	0.454716	0.00293721	0.792591	482	552	308	188	0	0	0	411	440	223	177
C19_SYMPTOM_LOSS_OF_APPETITE	LOSS OF APPETITE	Age, sex and comorbidities	251	1303	0.161519	141	1140	0.11007	1.49577	0.000548792	1.21995	6.25642e-06	71	551	0.114148	85	339	0.200472	2.0239	0.000129082	70	327	0.176322	2.13179	0.000208637	18	60	0.230769	6.05233	6.16374e-06	0.921234	0.66692	1.88915	0.0741903	2.80167	0.00460271	-0.00163745	0.796837	1303	175	53	23	0	0	0	1140	111	23	7
C19_SYMPTOM_CALF_CRAMPS	CALF CRAMPS	Age, sex and comorbidities	266	1290	0.170951	176	1098	0.138148	1.42291	0.000966191	1.126	0.00269008	84	538	0.135048	68	356	0.160377	1.1754	0.370881	84	317	0.209476	1.35527	0.0918514	26	51	0.337662	1.7717	0.0712317	1.24278	0.243968	2.23066	0.0124899	1.68276	0.0920457	0.00152886	0.804378	1290	198	54	14	0	0	0	1098	139	34	3
C19_SYMPTOM_DISCOMFORT_STANDING	DISCOMFORT STANDING	Age, sex and comorbidities	358	1197	0.230225	261	1009	0.205512	1.27478	0.01077	1.2697	8.66213e-11	86	533	0.138934	111	313	0.261792	2.05419	1.39243e-05	117	284	0.291771	2.04995	2.28563e-05	37	41	0.474359	3.60077	4.47529e-05	1.06409	0.703692	2.59168	0.00156512	2.1616	0.0069675	0.00205308	0.810456	1197	196	100	62	0	0	0	1009	173	53	35
C19_SYMPTOM_CHEST_PAIN	CHEST PAIN	Age, sex and comorbidities	434	1120	0.279279	197	1081	0.154147	2.25692	1.95724e-17	1.26401	8.24592e-12	109	509	0.176375	127	296	0.300236	1.89601	3.14454e-05	157	245	0.390547	2.72981	6.76676e-11	33	45	0.423077	3.36491	6.55035e-05	1.41695	0.0219381	1.59032	0.110124	1.31058	0.33522	-0.00189116	0.818698	1120	289	102	43	0	0	0	1081	164	24	9
C19_SYMPTOM_SORE_THROAT	SORE THROAT	Age, sex and comorbidities	311	1228	0.202079	274	1006	0.214062	0.961223	0.676343	1.16897	4.20212e-05	87	526	0.141925	97	323	0.230952	1.79517	0.000402656	94	301	0.237975	1.74138	0.00148489	25	53	0.320513	2.89471	0.00108819	0.92525	0.654116	1.57293	0.153693	1.81234	0.0591147	0.00160512	0.819013	1228	225	59	27	0	0	0	1006	228	35	11
C19_SLEEP_USES_MEDICATIONS	USES SLEEP MEDICATIONS	Age, sex and comorbidities	240	1295	0.156352	210	1046	0.167197	1.04359	0.688347	1.15539	0.00053807	63	550	0.102773	69	348	0.165468	1.5952	0.0152691	79	317	0.199495	1.6935	0.00646976	23	54	0.298701	1.96221	0.0514716	1.10435	0.600238	1.48816	0.233373	1.56187	0.163565	-0.00204535	0.829153	1295	90	33	117	0	0	0	1046	87	22	101
C19_SYMPTOM_SOUND_SENSITIVITY	SOUND SENSITIVITY	Age, sex and comorbidities	248	1303	0.159897	154	1120	0.120879	1.48777	0.000417699	1.30285	2.70331e-10	58	561	0.0936995	65	357	0.154028	1.64136	0.0123611	96	303	0.240602	2.78115	6.60337e-08	24	54	0.307692	5.16346	4.89549e-06	1.63665	0.00763101	2.46604	0.0080525	1.82215	0.0574778	-0.00145304	0.830622	1303	155	67	26	0	0	0	1120	107	39	8
C19_GEN_HEALTH_SLEEP_QUALITY_C19	WORSE SLEEP QUALITY	Age, sex and comorbidities	390	1143	0.254403	152	1095	0.121893	2.46069	1.76528e-18	1.25552	1.17832e-10	106	501	0.174629	117	306	0.276596	1.82339	9.5676e-05	128	268	0.323232	2.12163	2.63661e-06	30	46	0.394737	3.13916	0.000261352	1.24411	0.165177	2.05736	0.0160518	1.66163	0.0839214	-0.00152006	0.832438	8	65	1070	321	69	0	0	18	79	998	135
C19_SYMPTOM_ABDOMINAL_PAIN	ABDOMINAL PAIN	Age, sex and comorbidities	345	1207	0.222294	236	1043	0.184519	1.27322	0.0132741	1.28521	3.51544e-11	94	525	0.151858	97	325	0.229858	1.67859	0.00186085	116	284	0.29	2.32258	6.37337e-07	27	51	0.346154	4.31823	1.3075e-05	1.4137	0.0381819	2.60805	0.00260181	2.07329	0.017319	0.00117915	0.862433	1207	251	77	17	0	0	0	1043	186	38	12
C19_SYMPTOM_SKIN_RASH	SKIN RASH	Age, sex and comorbidities	289	1266	0.185852	164	1112	0.128527	1.54366	4.38793e-05	1.0279	0.485251	96	523	0.155089	95	330	0.223529	1.49223	0.0148138	75	325	0.1875	1.12985	0.497295	15	63	0.192308	0.912789	0.800835	0.77671	0.157402	0.715326	0.337961	1.11913	0.745845	0.00120963	0.879922	1266	169	65	55	0	0	0	1112	107	33	24
C19_SYMPTOM_PHLEGM	PHLEGM	Age, sex and comorbidities	75	1475	0.0483871	48	1230	0.0375587	1.4614	0.0460405	1.16897	0.0279631	18	602	0.0290323	23	400	0.0543735	1.64497	0.133126	24	373	0.0604534	1.87639	0.0609273	8	70	0.102564	3.08898	0.0461006	1.00604	0.984741	2.22236	0.157167	1.4985	0.427133	0.000566243	0.885641	1475	48	19	8	0	0	0	1230	28	14	6
C19_SYMPTOM_RUNNY_NOSE	RUNNY NOSE	Age, sex and comorbidities	690	854	0.446891	566	705	0.445319	0.99711	0.9702	1.10023	0.00216404	237	380	0.384117	204	217	0.484561	1.47233	0.00288804	185	211	0.467172	1.35495	0.0276685	45	32	0.584416	2.27474	0.00348851	0.915283	0.541899	1.32461	0.320421	1.63411	0.0788732	0.0013725	0.892313	854	441	150	99	0	0	0	705	415	101	50
C19_SLEEP_DIFFICULT_FALLING_ASLEEP	DIFFICULT FALLING ASLEEP	Age, sex and comorbidities	902	663	0.576358	681	592	0.534957	1.1699	0.0423384	1.10087	0.00191066	324	300	0.519231	269	159	0.628505	1.59904	0.000284685	244	159	0.605459	1.42886	0.00863107	45	33	0.576923	1.41635	0.203342	0.938912	0.669304	1.00652	0.981759	1.04645	0.868978	0.00125456	0.911875	663	487	250	165	0	0	0	592	408	160	113
C19_GEN_HEALTH_SLEEP_QUALITY	CHANGE IN SLEEP QUALITY TO THE WORSE	Age, sex and comorbidities	460	1089	0.296966	367	898	0.290119	1.00434	0.959704	1.19026	2.88122e-07	149	465	0.242671	127	297	0.299528	1.31923	0.0552427	142	258	0.355	1.67052	0.000683083	29	50	0.367089	1.90878	0.0336726	1.3828	0.0362741	1.8474	0.0397689	1.39186	0.256837	0.000770994	0.919492	166	923	407	53	0	0	0	166	732	314	53
C19_SYMPTOM_SWOLLEN_OR_STIFF_JOINTS	SWOLLEN OR STIFF JOINTS	Age, sex and comorbidities	614	937	0.395874	479	801	0.374219	1.27916	0.00255307	1.11817	0.000521387	187	433	0.301613	192	231	0.453901	1.81076	1.55474e-05	186	211	0.468514	1.59214	0.00125601	38	40	0.487179	1.1737	0.575824	0.902011	0.485416	0.796283	0.424782	0.864365	0.601929	-0.000939159	0.929845	937	312	165	137	0	0	0	801	264	122	93
C19_GEN_HEALTH_DIFF_WALKING_400M	DIFFICULTY WALKING 400M	Age, sex and comorbidities	149	1405	0.0958816	86	1178	0.068038	1.70298	0.000235855	1.16667	0.00278248	42	577	0.0678514	30	396	0.0704225	0.795265	0.385294	53	345	0.133166	1.5648	0.0539687	21	57	0.269231	2.5866	0.013749	1.75496	0.0228234	3.8205	0.00105518	2.72107	0.00392582	-0.000287626	0.944831	1405	126	19	4	0	0	0	1178	60	20	6
C19_SYMPTOM_SINUS_PRESSURE	SINUS PRESSURE	Age, sex and comorbidities	281	1267	0.181525	209	1060	0.164697	1.20383	0.0711541	1.20359	2.48703e-06	68	547	0.110569	88	333	0.209026	2.07322	3.89431e-05	97	303	0.2425	2.30894	4.33874e-06	22	57	0.278481	2.61245	0.00570487	1.09528	0.602268	1.29852	0.420893	1.14929	0.661959	-0.000429551	0.948776	1267	200	59	22	0	0	0	1060	157	36	16
C19_SYMPTOM_MUSCLE_PAIN	MUSCLE PAIN	Age, sex and comorbidities	620	937	0.398202	458	824	0.357254	1.35202	0.00021514	1.21722	7.93376e-10	170	452	0.273312	195	231	0.457746	2.15463	1.46043e-08	198	201	0.496241	2.21725	1.93005e-08	45	32	0.584416	2.96769	0.000142502	1.03247	0.826921	1.43356	0.207221	1.36937	0.274005	0.000503235	0.96254	937	313	175	132	0	0	0	824	244	127	87
[truncated: 7 more columns]
