# Supplementary material for: Physical and cognitive impact following SARS-CoV-2 infection in a large population-based case-control study
Source: Commun Med (Lond). 2023 Jul 6;3:94. doi: 10.1038/s43856-023-00326-5 (PMC10325957; doi:10.1038/s43856-023-00326-5)
Supplement: Supplementary file 5 — Supplementary Data 3 [file 43856_2023_326_MOESM5_ESM.xlsx]

## Sheet: Sheet1
Supplementary Data 3. Validated mental health, fatigue and quality of life questionnaire scales. The table shows the association of SARS-CoV-2 status, the severity scale, severity categories and time since diagnosis with scores from questionnaires, using linear regression adjusting for age and sex (and comorbidities when specified), as well as comparison of scores for individuals that had answers…
					SARS-CoV-2 cases vs controls (iStopMM controls added, only using individuals over 45)						SARS-CoV-2 cases vs dHS controls (only contemporary controls available)						The effect of SARS-CoV-2 status on the difference between pandemic and pre-pandemic answers, adjusting for age and sex and time between measures (linear regression)					Severity Scale				Severity category 1 vs 2-4				Severity category 1 vs 3-4				Severity category 1 vs 4				Time since SARS-CoV-2 diagnosis
Scale	Trait	Description	Direction of scale	Variables that are adjusted for	N cases	N controls	Effect	CI lower	CI upper	P-value	N cases	N controls	Effect	CI lower	CI upper	P-value	N	Effect	CI lower	CI upper	P-value	Effect	CI lower	CI upper	P-value	Effect	CI lower	CI upper	P-value	Effect	CI lower	CI upper	P-value	Effect	CI lower	CI upper	P-value	Effect	CI lower	CI upper	P-value
Perceived Stress Scale (PSS)	Perceived Stress Scale (PSS)	Evaluates stress symptoms	Higher score indicates more symptoms	Age and sex	901	34391	-1.97205	-2.37012	-1.57398	2.73823e-22	1487	616	-0.370473	-0.996974	0.256029	0.246449	20123	-1.62844	-2.28556	-0.971328	1.19054e-06	0.804025	0.61579	0.992261	5.66932e-17	2.57523	1.89971	3.25076	7.90441e-14	2.77404	1.96878	3.57929	1.45774e-11	5.17306	3.54661	6.79952	4.54845e-10	0.0563229	-0.10026	0.212905	0.480801
General Anxiety Disorder-7 (GAD-7)	General Anxiety Disorder-7 (GAD-7)	Evaluates anxiety symptoms	Higher score indicates more symptoms	Age and sex	896	34242	-0.506051	-0.744175	-0.267927	3.10925e-05	1481	615	-0.208637	-0.550019	0.132745	0.230971	19884	-0.35197	-0.721438	0.0174981	0.0618773	0.369033	0.266808	0.471257	1.48757e-12	1.16645	0.80005	1.53285	4.38206e-10	1.2233	0.794515	1.65208	2.24734e-08	2.59104	1.73168	3.45041	3.4306e-09	0.0475495	-0.0368243	0.131923	0.269345
Satisfaction With Life Scale (SWLS)	Satisfaction With Life Scale (SWLS)	Evaluates satisfaction with life	Higher score indicates better health	Age and sex	899	34583	0.603968	0.225596	0.98234	0.00175639	1484	615	0.626106	0.0959045	1.15631	0.0206386	20381	0.101144	-0.5546	0.756887	0.762411	-0.40668	-0.569735	-0.243626	1.016e-06	-1.24448	-1.82831	-0.660657	2.94171e-05	-1.4536	-2.16225	-0.744957	5.80909e-05	-2.2888	-3.74361	-0.833994	0.00204511	-0.124154	-0.256344	0.00803579	0.0656432
36-Item Short Form Survey (36-SF)	Mental Component Summary scores uncorrelated (MCSuc)	Evaluates mental health component of health related quality of life	Higher score indicates better health	Age and sex	799	28303	-0.0858233	-0.154208	-0.0174388	0.0139006	1369	559	0.0233553	-0.0816432	0.128354	0.662857	14860	-0.107055	-0.223043	0.00893359	0.0704452	-0.133622	-0.165047	-0.102197	7.8009e-17	-0.386448	-0.499369	-0.273527	1.97756e-11	-0.475053	-0.609124	-0.340982	3.78803e-12	-0.854512	-1.12615	-0.582878	7.01231e-10	-0.0115893	-0.0373956	0.014217	0.378743
36-Item Short Form Survey (36-SF)	Mental Component Summary scores correlated (MCSc)	Evaluates mental health component of health related quality of life	Higher score indicates better health	Age and sex	799	28303	-0.0810155	-0.150191	-0.01184	0.0217061	1369	559	-0.0141468	-0.117138	0.0888447	0.787757	14860	-0.141368	-0.24453	-0.0382067	0.00723346	-0.178436	-0.209091	-0.147781	3.78372e-30	-0.511058	-0.622122	-0.399994	1.90026e-19	-0.651195	-0.78355	-0.51884	5.24677e-22	-1.12721	-1.39021	-0.864212	4.44188e-17	-0.0111578	-0.0368649	0.0145492	0.394927
Patient Health Questionnaire-9 (PHQ-9)	Patient Health Questionnaire-9 (PHQ-9)	Evaluates depressive symptoms	Higher score indicates more symptoms	Age and sex	896	34273	-0.180839	-0.459516	0.0978391	0.203417	1482	615	0.0977045	-0.316825	0.512234	0.644102	19980	0.348139	-0.11591	0.812188	0.141445	0.626054	0.502341	0.749766	3.45346e-23	1.86579	1.41943	2.31215	2.55219e-16	2.20352	1.67018	2.73686	5.59643e-16	4.27699	3.22933	5.32464	1.2284e-15	0.0271754	-0.076353	0.130704	0.606913
36-Item Short Form Survey (36-SF)	Physical Component Summary scores correlated (PCSc)	Evaluates pysical health component of health related quality of life	Higher score indicates better health	Age and sex	799	28303	-0.0280064	-0.0969378	0.0409251	0.425838	1369	559	-0.0951279	-0.183916	-0.00633982	0.0357331	14860	-0.150315	-0.232481	-0.0681494	0.000336237	-0.193841	-0.220132	-0.16755	2.47791e-47	-0.546416	-0.642776	-0.450056	1.06852e-28	-0.737237	-0.85254	-0.621934	4.98563e-36	-1.19976	-1.40639	-0.993141	5.21502e-30	-0.00450436	-0.0270169	0.0180082	0.694939
36-Item Short Form Survey (36-SF)	Physical Component Summary scores uncorrelated (PCSuc)	Evaluates physical health component of health related quality of life	Higher score indicates better health	Age and sex	799	28303	0.000612576	-0.0673499	0.068575	0.985905	1369	559	-0.109079	-0.195756	-0.0224014	0.013642	14860	-0.121294	-0.213319	-0.029269	0.00978353	-0.158049	-0.183883	-0.132215	3.95872e-33	-0.441998	-0.535907	-0.348089	2.8345e-20	-0.612824	-0.724751	-0.500897	7.24747e-27	-0.9687	-1.16806	-0.769341	1.66968e-21	-0.000673658	-0.0222864	0.020939	0.951286
Short Health Anxiety Inventory (SHAI)	Short Health Anxiety Inventory (SHAI)	Evaluates health anxiety symptoms	Higher score indicates more symptoms	Age and sex							1475	615	-0.511742	-1.37107	0.347583	0.243125						0.831981	0.565741	1.09822	9.07557e-10	2.28026	1.32605	3.23446	2.81597e-06	2.9954	1.92965	4.06116	3.61362e-08	4.57445	2.20517	6.94373	0.000154177	-0.151635	-0.386418	0.0831483	0.205561
The Symptom Impact Questionnaire (SIQR)	The Symptom Impact Questionnaire (SIQR)	Evaluates impact of pain, fatigue and related symptoms	Higher score indicates more symptoms	Age and sex							1330	914	1.01174	-0.197775	2.22126	0.101107						2.55753	2.12873	2.98633	1.43176e-31	6.82764	5.29419	8.36108	2.61836e-18	9.4958	7.60827	11.3833	6.18239e-23	14.7751	11.2748	18.2754	1.30178e-16	0.0785399	-0.269603	0.426683	0.658366
36-Item Short Form Survey (36-SF)	Mental Component Summary scores correlated (MCSc)	Evaluates mental health component of health related quality of life	Higher score indicates better health	Age, sex and comorbidities	742	4785	-0.120218	-0.196187	-0.0442482	0.00192481	1282	488	-0.0315064	-0.139012	0.0759991	0.565688	3686	-0.170633	-0.282286	-0.0589796	0.00274129	-0.162817	-0.194967	-0.130667	3.20768e-23	-0.439163	-0.554099	-0.324226	6.93971e-14	-0.566485	-0.706467	-0.426504	2.1588e-15	-1.08956	-1.37096	-0.808166	3.2226e-14	-0.00514416	-0.0310933	0.020805	0.697609
36-Item Short Form Survey (36-SF)	Mental Component Summary scores uncorrelated (MCSuc)	Evaluates mental health component of health related quality of life	Higher score indicates better health	Age, sex and comorbidities	742	4785	-0.110084	-0.186634	-0.0335336	0.00482336	1282	488	0.0146648	-0.0960155	0.125345	0.795099	3686	-0.14013	-0.266406	-0.0138535	0.0296281	-0.127805	-0.160956	-0.0946538	4.15025e-14	-0.344934	-0.462655	-0.227214	9.30093e-09	-0.432576	-0.575284	-0.289869	2.83003e-09	-0.887985	-1.1807	-0.595275	2.74796e-09	-0.00740639	-0.0337175	0.0189047	0.581135
36-Item Short Form Survey (36-SF)	Physical Component Summary scores correlated (PCSc)	Evaluates pysical health component of health related quality of life	Higher score indicates better health	Age, sex and comorbidities	742	4785	-0.0826908	-0.15432	-0.0110621	0.0236544	1282	488	-0.12412	-0.213501	-0.0347386	0.00649344	3686	-0.155718	-0.243512	-0.0679232	0.000508245	-0.163028	-0.189935	-0.136121	1.58406e-32	-0.439333	-0.536186	-0.34248	6.07294e-19	-0.595848	-0.713759	-0.477936	3.97786e-23	-1.01345	-1.2273	-0.799599	1.56491e-20	0.00278624	-0.0192605	0.024833	0.804364
36-Item Short Form Survey (36-SF)	Physical Component Summary scores uncorrelated (PCSuc)	Evaluates physical health component of health related quality of life	Higher score indicates better health	Age, sex and comorbidities	742	4785	-0.0487097	-0.119591	0.0221711	0.178005	1282	488	-0.136707	-0.224213	-0.0492018	0.00219827	3686	-0.115344	-0.21459	-0.0160974	0.0227322	-0.12747	-0.153938	-0.101003	3.74608e-21	-0.34326	-0.437745	-0.248775	1.07456e-12	-0.478082	-0.592257	-0.363907	2.26637e-16	-0.759514	-0.966147	-0.55288	5.83428e-13	0.00556583	-0.0156689	0.0268006	0.607437
General Anxiety Disorder-7 (GAD-7)	General Anxiety Disorder-7 (GAD-7)	Evaluates anxiety symptoms	Higher score indicates more symptoms	Age, sex and comorbidities	835	5718	-0.27149	-0.523632	-0.0193478	0.0348241	1387	539	-0.0946087	-0.452382	0.263164	0.60425	3686	-0.342445	-0.72464	0.0397501	0.0790627	0.357622	0.249556	0.465687	8.79986e-11	1.08895	0.705132	1.47277	2.68503e-08	1.14524	0.688948	1.60152	8.68086e-07	2.53057	1.60743	3.45371	7.74917e-08	0.0434037	-0.0431062	0.129914	0.325425
Patient Health Questionnaire-9 (PHQ-9)	Patient Health Questionnaire-9 (PHQ-9)	Evaluates depressive symptoms	Higher score indicates more symptoms	Age, sex and comorbidities	835	5723	0.050335	-0.245213	0.345883	0.738523	1388	539	0.238784	-0.185814	0.663383	0.270349	3686	0.317986	-0.156732	0.792705	0.18922	0.545056	0.417215	0.672896	6.45714e-17	1.57061	1.11442	2.02679	1.49808e-11	1.83688	1.28033	2.39343	9.86958e-11	3.84275	2.74445	4.94106	7.00038e-12	0.00291156	-0.100732	0.106555	0.95609
Perceived Stress Scale (PSS)	Perceived Stress Scale (PSS)	Evaluates stress symptoms	Higher score indicates more symptoms	Age, sex and comorbidities	840	5746	-1.51376	-1.94945	-1.07806	9.77696e-12	1393	540	-0.202938	-0.855339	0.449464	0.542072	3686	-1.37092	-2.0831	-0.658733	0.000161363	0.750619	0.553562	0.947677	8.27261e-14	2.32382	1.62326	3.02439	7.95645e-11	2.49219	1.64393	3.34045	8.4874e-09	5.04095	3.31887	6.76304	9.61469e-09	0.0204307	-0.138363	0.179225	0.800904
Satisfaction With Life Scale (SWLS)	Satisfaction With Life Scale (SWLS)	Evaluates satisfaction with life	Higher score indicates better health	Age, sex and comorbidities	838	5788	0.432312	0.0216206	0.843003	0.0390952	1390	539	0.534876	-0.0231014	1.09285	0.0602647	3686	-0.0924893	-0.789189	0.60421	0.794712	-0.340187	-0.512237	-0.168137	0.000106436	-0.948585	-1.55887	-0.338299	0.00231535	-1.14437	-1.89795	-0.390785	0.00291657	-1.84755	-3.43185	-0.263246	0.0222735	-0.101734	-0.237822	0.0343546	0.142863
Short Health Anxiety Inventory (SHAI)	Short Health Anxiety Inventory (SHAI)	Evaluates health anxiety symptoms	Higher score indicates more symptoms	Age, sex and comorbidities							1382	539	-0.44986	-1.31421	0.414485	0.307677						0.861189	0.576344	1.14603	3.1082e-09	2.29493	1.28172	3.30815	9.02038e-06	3.09479	1.95402	4.23557	1.05344e-07	5.2704	2.71407	7.82673	5.32359e-05	-0.211712	-0.438654	0.0152293	0.0674789
The Symptom Impact Questionnaire (SIQR)	The Symptom Impact Questionnaire (SIQR)	Evaluates impact of pain, fatigue and related symptoms	Higher score indicates more symptoms	Age, sex and comorbidities							1233	879	0.985126	-0.211933	2.18219	0.106746						2.1594	1.71467	2.60413	1.78537e-21	5.6179	4.05303	7.18277	1.97234e-12	7.57769	5.62642	9.52895	2.70722e-14	13.3479	9.5589	17.1369	5.03036e-12	-0.00969592	-0.356752	0.337361	0.956332
