# Supplementary material for: Physical and cognitive impact following SARS-CoV-2 infection in a large population-based case-control study
Source: Commun Med (Lond). 2023 Jul 6;3:94. doi: 10.1038/s43856-023-00326-5 (PMC10325957; doi:10.1038/s43856-023-00326-5)
Supplement: Supplementary file 6 — Supplementary Data 4 [file 43856_2023_326_MOESM6_ESM.xlsx]

## Sheet: Sheet1
Supplementary Data 4. Physiological test measures. The associations of SARS-CoV-2 status, the severity scale, severity categories and time since diagnosis with physiological measures. The association of SARS-CoV-2 status was performed separately using all available controls and only using contemporary controls. Furthermore, historic controls were compared to contemporary controls. For binary trai…
							SARS-CoV-2 cases vs controls					SARS-CoV-2 cases vs contemporary controls				Contemporary controls vs historic controls				Severity Scale				Severity category 1 vs 2-4				Severity category 1 vs 3-4				Severity category 1 vs 4				Time since SARS-CoV-2 diagnosis
Test	Trait	Unit	Type of trait	N cases	N controls	Variables that are adjusted for	Effect	CI lower	CI upper	P-value	Controls used	Effect	CI lower	CI upper	P-value	Effect	CI lower	CI upper	P-value	Effect	CI lower	CI upper	P-value	Effect	CI lower	CI upper	P-value	Effect	CI lower	CI upper	P-value	Effect	CI lower	CI upper	P-value	Effect	CI lower	CI upper	P-value
Smell	Selective anosmia		Binary	1668	14090	Age and sex	3.72205	3.45908	3.98502	9.54873e-19	All controls	4.29193	3.55877	5.02508	2.71708e-06	0.89586	0.179237	1.61248	0.75989	1.19069	1.05247	1.34706	0.00567886	1.964	1.16709	3.30507	0.00790867	2.26769	1.28812	3.99219	0.00358755	2.05908	0.728769	5.81776	0.191138	0.914007	0.815836	1.02399	0.108532
Smell	Hyposmia lemon		Binary	1668	14090	Age and sex	2.07145	1.89931	2.2436	4.89006e-15	All controls	2.60986	2.21628	3.00345	1.59889e-07	0.777389	0.406048	1.14873	0.169316	1.07416	0.985215	1.17113	0.105976	1.38377	0.987918	1.93822	0.055668	1.43783	0.982806	2.10352	0.060803	0.842724	0.389337	1.82408	0.660375	0.800315	0.732463	0.874454	9.90877e-08
Smell	Odor intensity lemon	Scale from 0 to 7	Quantitative	1668	14088	Age and sex	-0.24158	-0.303398	-0.179762	1.86655e-14	All controls	-0.292971	-0.410926	-0.175017	1.12637e-06	0.0536351	-0.0400502	0.14732	0.261817	-0.0158734	-0.0536705	0.0219237	0.410435	-0.080285	-0.214705	0.0541345	0.241738	-0.0956505	-0.252867	0.0615659	0.233079	0.140884	-0.173067	0.454834	0.379109	0.0605071	0.0314824	0.0895318	4.38941e-05
Smell	Hyposmia		Binary	1668	14090	Age and sex	1.88493	1.72598	2.04388	1.01035e-13	All controls	2.60544	2.23928	2.9716	1.95429e-08	0.708548	0.364719	1.05238	0.0395879	1.11815	1.03129	1.21234	0.00702312	1.56477	1.14713	2.13445	0.0040041	1.6581	1.1639	2.36214	0.00494939	1.4719	0.721036	3.0047	0.300337	0.827557	0.765076	0.895139	4.12079e-07
Smell	Hyposmia cinnamon		Binary	1668	14090	Age and sex	1.76459	1.60427	1.92491	3.00589e-11	All controls	2.30866	1.95866	2.65867	4.65489e-07	0.743709	0.416821	1.0706	0.0652851	1.12666	1.03942	1.22123	0.00383055	1.43639	1.04811	1.96851	0.0223917	1.60842	1.13055	2.28828	0.0079913	1.38778	0.732951	2.62764	0.321737	0.894843	0.830682	0.963959	0.00236982
Smell	Odor pleasantness lemon	Scale from 1 to 7	Quantitative	1643	13996	Age and sex	-0.179748	-0.236425	-0.123071	5.0977e-10	All controls	-0.103862	-0.200637	-0.00708694	0.0354192	-0.0760727	-0.16291	0.0107648	0.085974	-0.030444	-0.0608344	-5.36066e-05	0.0495931	-0.0539869	-0.162119	0.0541452	0.327795	-0.115621	-0.245412	0.0141706	0.0808096	-0.198089	-0.456911	0.060733	0.133593	-0.012165	-0.0355387	0.0112087	0.307684
Smell	Identification lemon		Binary	1643	13996	Age and sex	0.713483	0.599572	0.827393	4.2878e-09	All controls	0.754206	0.562572	0.945841	0.00399819	0.974654	0.805264	1.14404	0.766279	1.03045	0.96933	1.09543	0.33658	1.14473	0.923125	1.41952	0.217441	1.1295	0.871839	1.4633	0.356543	1.00853	0.569622	1.78563	0.976761	1.01548	0.969954	1.06314	0.511959
Smell	Hyposmia licorice		Binary	1668	14090	Age and sex	1.63505	1.46791	1.8022	3.11157e-08	All controls	3.37334	2.94403	3.80265	2.61211e-10	0.464793	0.0575097	0.872076	3.82657e-05	1.05793	0.971628	1.15189	0.19602	1.39184	1.00045	1.93636	0.0468463	1.39687	0.957765	2.0373	0.0822469	1.11941	0.551634	2.27157	0.756277	0.815125	0.748097	0.888158	5.3052e-07
Smell	Odor pleasantness fish	Scale from 1 to 7	Quantitative	1656	13985	Age and sex	-0.175198	-0.242966	-0.10743	4.0385e-07	All controls	-0.176186	-0.285513	-0.0668585	0.00158514	-0.0128565	-0.117976	0.0922632	0.810551	-0.0496622	-0.0833088	-0.0160156	0.00381641	-0.185883	-0.305291	-0.0664743	0.00227984	-0.223919	-0.368713	-0.0791237	0.00243705	-0.0452916	-0.355341	0.264758	0.774638	-0.0107229	-0.0366064	0.0151606	0.416802
Smell	Identification peppermint		Binary	1661	14043	Age and sex	0.744151	0.62605	0.862251	1.31872e-06	All controls	0.787151	0.574628	0.999674	0.0258432	0.956064	0.765668	1.14646	0.644767	1.10476	1.03589	1.1782	0.00220586	1.14206	0.913226	1.42824	0.244835	1.42966	1.08328	1.88681	0.011044	1.76522	0.988812	3.15127	0.0476161	1.0126	0.964416	1.06318	0.613878
Smell	Identification score	Scale from 0 to 12	Quantitative	1586	13767	Age and sex	-0.318877	-0.449513	-0.188241	1.71609e-06	All controls	-0.612614	-0.839958	-0.38527	1.28113e-07	0.338746	0.141131	0.536362	0.000780086	0.0146281	-0.0566275	0.0858837	0.687413	0.146079	-0.105697	0.397855	0.255463	0.0722597	-0.23175	0.37627	0.641309	-0.0967286	-0.712034	0.518577	0.757991	0.0520136	-0.00288092	0.106908	0.0632917
Smell	Odor pleasantness cinnamon	Scale from 1 to 7	Quantitative	1631	13909	Age and sex	0.136665	0.0766493	0.196681	8.07417e-06	All controls	-0.132652	-0.233976	-0.0313279	0.0102878	0.284886	0.193057	0.376715	1.19734e-09	-0.0138847	-0.0460604	0.0182911	0.39767	-0.033017	-0.146971	0.0809367	0.570109	-0.0858476	-0.221286	0.0495908	0.214109	-0.233447	-0.509577	0.0426839	0.0975143	0.00643742	-0.0183885	0.0312633	0.61129
Vital signs	Heart rate	Beats per min	Quantitative	1675	14440	Age and sex	-1.32794	-1.92407	-0.731818	1.26462e-05	All controls	0.53329	-0.539278	1.60586	0.329794	-2.00425	-2.94378	-1.06471	2.9007e-05	-0.0989643	-0.422408	0.224479	0.548704	-0.381395	-1.5285	0.765713	0.514615	-0.933637	-2.29283	0.425552	0.178193	1.75054	-1.1328	4.63388	0.234061	-0.122021	-0.371601	0.127559	0.337934
Smell	Identification fish		Binary	1656	13985	Age and sex	0.783996	0.675098	0.892893	1.39447e-05	All controls	0.78136	0.585047	0.977673	0.0131076	1.00268	0.829862	1.1755	0.975759	0.9594	0.904627	1.01749	0.167328	0.934384	0.756757	1.1537	0.5279	0.849155	0.662635	1.08818	0.196646	0.894642	0.541837	1.47717	0.664085	1.02702	0.980857	1.07536	0.253806
Smell	Identification banana		Binary	1654	14037	Age and sex	0.770077	0.64747	0.892684	2.22394e-05	All controls	0.821923	0.612315	1.03153	0.0682139	0.943581	0.761528	1.12563	0.530325	1.03451	0.967166	1.10653	0.324015	1.1574	0.912579	1.4679	0.226744	1.156	0.8689	1.53797	0.319977	1.30907	0.704225	2.43339	0.401718	0.992839	0.94383	1.04439	0.780493
Smell	Hyposmia peppermint		Binary	1668	14090	Age and sex	1.86251	1.57674	2.14828	6.20635e-05	All controls	2.2375	1.5865	2.88851	0.00842892	0.840244	0.22751	1.45298	0.568006	0.937082	0.807979	1.08681	0.386291	0.703261	0.41251	1.19894	0.198258	0.735385	0.396741	1.36308	0.325974	0.449501	0.124398	1.62422	0.187833	0.842622	0.729788	0.972902	0.0129204
Smell	Odor pleasantness peppermint	Scale from 1 to 7	Quantitative	1661	14043	Age and sex	-0.0993019	-0.149613	-0.0489911	0.000109467	All controls	-0.185861	-0.274956	-0.0967667	4.33655e-05	0.0972625	0.02002	0.174505	0.013587	-0.0065778	-0.0344213	0.0212657	0.643339	-0.0388775	-0.137788	0.0600328	0.441066	-0.0485246	-0.166246	0.0691964	0.419141	-0.104849	-0.346422	0.136725	0.394944	0.00651405	-0.0148324	0.0278605	0.549766
Taste	Selective ageusia		Binary	1669	615	Age and sex	2.44362	1.93242	2.95482	0.000175135	Contemporary controls	2.44362	1.93242	2.95482	0.000175135	NA	NA	NA	NA	1.15205	1.03266	1.28524	0.0114014	1.69035	1.07663	2.6539	0.0187584	2.06997	1.27111	3.37087	0.00285349	1.58054	0.641547	3.89388	0.332342	0.976037	0.888128	1.07265	0.611478
Smell	Odor pleasantness scale	Scale from 6 to 42	Quantitative	1586	13768	Age and sex	-0.378136	-0.580417	-0.175854	0.000248369	All controls	-0.75095	-1.10503	-0.396869	3.22668e-05	0.388683	0.0835602	0.693807	0.0125334	-0.0914706	-0.205773	0.0228315	0.116765	-0.213618	-0.617827	0.190592	0.300283	-0.450336	-0.934613	0.0339415	0.0683595	-0.477062	-1.49792	0.543798	0.359701	0.000798785	-0.0872248	0.0888224	0.985809
Grip strength	Grip strength women	kg	Quantitative	838	4637	Age and sex	-0.794913	-1.22393	-0.365895	0.00028165	All controls after 2017	-0.656379	-1.41118	0.0984257	0.0883029	-0.0364691	-0.697592	0.624653	0.913902	-0.365113	-0.590184	-0.140041	0.00147515	-1.17039	-1.97158	-0.369205	0.00419373	-1.24067	-2.15962	-0.321708	0.00814125	-2.80932	-4.98473	-0.6339	0.0113696	0.0224138	-0.156851	0.201679	0.806408
Grip strength	Grip strength	kg	Quantitative	1670	8154	Age and sex	-0.706853	-1.10449	-0.309214	0.000493707	All controls after 2017	-0.66447	-1.36155	0.0326084	0.0617184	-0.0166659	-0.624055	0.590724	0.957111	-0.234618	-0.446484	-0.0227522	0.0299702	-0.410483	-1.16262	0.341656	0.284764	-0.597802	-1.483	0.287395	0.185619	-2.62809	-4.49142	-0.764761	0.00570212	0.149147	-0.0131823	0.311476	0.071729
Smell	Hyposmia banana		Binary	1668	14090	Age and sex	1.47649	1.25392	1.69906	0.000967548	All controls	2.3073	1.79421	2.82038	0.00051814	0.62764	0.148943	1.10634	0.0411879	1.05428	0.941994	1.17996	0.359209	1.34742	0.863854	2.10169	0.182619	1.36947	0.827339	2.26685	0.220308	1.03126	0.407208	2.61168	0.948336	0.865278	0.774656	0.966501	0.0069025
Smell	Hyposmia fish		Binary	1668	14090	Age and sex	1.61228	1.34192	1.88264	0.000986589	All controls	3.02457	2.32071	3.72843	0.000459634	0.518677	-0.15008	1.18743	0.0330055	1.0716	0.935762	1.22715	0.319265	1.51414	0.874014	2.62309	0.130028	1.77392	0.971029	3.24069	0.0590638	0.9398	0.284877	3.10037	0.918432	0.880693	0.771929	1.00478	0.0475597
Spirometry	FVC	%	Quantitative	1543	12966	Age and sex	0.990713	0.325629	1.6558	0.0035045	All controls	0.0686442	-1.0152	1.15249	0.901209	0.957907	-0.104642	2.02046	0.0772325	-0.157724	-0.481682	0.166235	0.339955	0.191208	-0.948642	1.33106	0.742316	-0.273811	-1.65869	1.11107	0.69837	-1.0084	-3.88306	1.86627	0.491741	0.20299	-0.0462365	0.452216	0.110404
Sleep	Heart rate	Beats per min	Quantitative	402	2666	Age and sex	1.51586	0.44433	2.58738	0.0055584	All controls	2.25621	-0.0775593	4.58998	0.0581106	-0.678106	-2.58541	1.22919	0.485902	0.46747	-0.101316	1.03626	0.107208	1.9976	-0.112124	4.10733	0.0634774	1.96794	-0.38329	4.31917	0.100904	2.04584	-3.07048	7.16217	0.433194	0.58333	-0.0824229	1.24908	0.0859163
Smell	Odor pleasantness licorice	Scale from 1 to 7	Quantitative	1628	13922	Age and sex	-0.0714917	-0.126565	-0.0164187	0.0109489	All controls	-0.08906	-0.18847	0.0103503	0.0791002	0.0243075	-0.0595136	0.108129	0.569774	-0.00832021	-0.0393614	0.022721	0.599337	0.023875	-0.0861842	0.133934	0.670706	-0.0299097	-0.161058	0.101239	0.654877	-0.0212459	-0.299072	0.256581	0.880856	0.026282	0.00242869	0.0501353	0.0308066
Taste	Taste pleasantness sweet	Scale from 1 to 7	Quantitative	1571	598	Age and sex	0.101912	0.0184025	0.185421	0.0167608	Contemporary controls	0.101912	0.0184025	0.185421	0.0167608	NA	NA	NA	NA	0.0059785	-0.0202376	0.0321946	0.654896	-0.0512154	-0.14326	0.040829	0.275455	-0.0140904	-0.12556	0.097379	0.804323	0.120398	-0.114576	0.355372	0.315245	0.0115526	-0.00839123	0.0314964	0.256232
Smell	Odor intensity fish	Scale from 0 to 7	Quantitative	1668	14087	Age and sex	0.0741538	0.0118569	0.136451	0.0196458	All controls	-0.0742222	-0.188446	0.0400018	0.202806	0.161741	0.0667303	0.256751	0.000848086	-0.0272775	-0.0639879	0.0094329	0.145291	-0.11037	-0.240927	0.0201877	0.0975332	-0.167103	-0.322745	-0.0114603	0.0353506	-0.0393907	-0.333829	0.255048	0.793157	0.025984	-0.00222165	0.0541896	0.070978
Smell	Odor intensity cinnamon	Scale from 0 to 7	Quantitative	1668	14090	Age and sex	-0.0721242	-0.133696	-0.0105527	0.0216803	All controls	-0.2669	-0.387555	-0.146245	1.45289e-05	0.207437	0.114647	0.300227	1.17763e-05	-0.0457199	-0.0848132	-0.00662661	0.0218921	-0.149447	-0.288541	-0.0103523	0.0352151	-0.205971	-0.371801	-0.0401407	0.014915	0.0811908	-0.244217	0.406599	0.624821	0.0554597	0.0255176	0.0854017	0.000283007
Spirometry	FEV1	%	Quantitative	1543	12966	Age and sex	0.857365	0.117754	1.59698	0.0230834	All controls	-0.864795	-2.02584	0.296248	0.14432	1.79225	0.606855	2.97764	0.00304251	-0.146766	-0.495461	0.201929	0.40939	0.425822	-0.800827	1.65247	0.496251	-0.19548	-1.66259	1.27163	0.793974	-1.08136	-3.99043	1.82771	0.466265	0.15153	-0.116277	0.419337	0.267429
Smell	Odor intensity scale	Scale from 0 to 42	Quantitative	1668	14090	Age and sex	-0.266813	-0.509976	-0.0236497	0.0315057	All controls	-1.22503	-1.71176	-0.738286	8.10077e-07	1.02398	0.659782	1.38817	3.57286e-08	-0.148432	-0.307882	0.011018	0.0680669	-0.579391	-1.14645	-0.0123291	0.0452187	-0.767818	-1.42274	-0.112897	0.0215693	0.216759	-1.07303	1.50655	0.741858	0.275254	0.153809	0.396698	8.89903e-06
Taste	Taste intensity sweet	Scale from 0 to 7	Quantitative	1669	615	Age and sex	-0.126422	-0.248829	-0.00401489	0.0429406	Contemporary controls	-0.126422	-0.248829	-0.00401489	0.0429406	NA	NA	NA	NA	-0.0486684	-0.086989	-0.0103478	0.0128007	-0.18592	-0.321892	-0.0499482	0.00736241	-0.241614	-0.404484	-0.0787443	0.00364191	-0.138861	-0.469862	0.192139	0.410929	0.0370288	0.00763299	0.0664245	0.0135514
Smell	Identification cinnamon		Binary	1631	13908	Age and sex	1.11836	1.00842	1.22829	0.0465904	All controls	0.796587	0.608316	0.984859	0.0179023	1.46214	1.29602	1.62826	8.14158e-06	0.978997	0.922692	1.03874	0.482222	1.01497	0.824592	1.2493	0.88849	0.953539	0.743365	1.22314	0.708053	0.710105	0.410781	1.22754	0.214148	1.00406	0.960017	1.05013	0.859337
Smell	Odor intensity peppermint	Scale from 0 to 7	Quantitative	1668	14090	Age and sex	-0.05062	-0.102104	0.000863867	0.0539656	All controls	-0.0966841	-0.192571	-0.000796802	0.0481223	0.0485317	-0.0299271	0.126991	0.225365	-0.00880813	-0.0394321	0.0218158	0.572932	-0.0450274	-0.153949	0.0638939	0.417795	-0.0466075	-0.176596	0.0833812	0.482206	0.156157	-0.1015	0.413814	0.234878	0.0254862	0.00196839	0.049004	0.0336662
CPET	VO2 max	(mL/min)/kg	Quantitative	1434	7961	Age and sex	-0.351304	-0.71018	0.00757109	0.0550286	All controls	-0.89702	-1.62054	-0.173502	0.0150983	0.602633	0.0217003	1.18357	0.0420309	-0.503199	-0.71095	-0.295449	2.06068e-06	-1.39582	-2.116	-0.675646	0.000145394	-1.80237	-2.67967	-0.925082	5.65485e-05	-3.72565	-5.76876	-1.68253	0.000351449	-0.127918	-0.293707	0.0378706	0.130462
DXA	LMI	kg/m2	Quantitative	1653	14230	Age and sex	-0.101588	-0.215483	0.0123076	0.0804292	All controls	0.00244481	-0.194517	0.199407	0.98059	-0.091574	-0.273726	0.0905776	0.324447	0.0942668	0.0348802	0.153653	0.00186335	0.274399	0.0634378	0.485361	0.0107913	0.330395	0.0855133	0.575276	0.00818266	0.804137	0.306314	1.30196	0.0015455	0.0530595	0.00715625	0.0989627	0.0234782
Grip strength	Grip strength men	kg	Quantitative	832	3517	Age and sex	-0.619618	-1.31691	0.0776769	0.0815678	All controls after 2017	-0.597388	-1.76579	0.571011	0.316284	-0.117387	-1.18342	0.948643	0.829122	-0.0847612	-0.445202	0.275679	0.644861	0.403486	-0.870823	1.6778	0.534865	0.174501	-1.37676	1.72576	0.825497	-2.35897	-5.2169	0.498965	0.105705	0.254368	-0.0121668	0.520902	0.0614103
Taste	Taste intensity scale	Scale from 0 to 28	Quantitative	1667	615	Age and sex	-0.2354	-0.530106	0.0593054	0.117448	Contemporary controls	-0.2354	-0.530106	0.0593054	0.117448	NA	NA	NA	NA	-0.0923614	-0.185575	0.000852118	0.0521271	-0.293398	-0.624029	0.0372338	0.0819862	-0.496917	-0.897646	-0.0961879	0.0150795	-0.221392	-1.03083	0.588047	0.591899	0.0862865	0.0152011	0.157372	0.0173535
CPET	Load	W	Quantitative	1436	7984	Age and sex	1.63292	-0.692762	3.9586	0.168771	All controls	-4.34337	-9.0958	0.409062	0.0732461	6.87113	3.14676	10.5955	0.000299161	-2.43535	-3.79291	-1.07779	0.000437966	-6.38595	-11.0883	-1.68359	0.00777384	-8.51869	-14.1182	-2.91919	0.00286553	-22.5495	-35.4731	-9.62586	0.000626532	-0.315471	-1.39875	0.767805	0.568142
Taste	Taste intensity salty	Scale from 0 to 7	Quantitative	1668	615	Age and sex	-0.0605227	-0.154495	0.0334495	0.206828	Contemporary controls	-0.0605227	-0.154495	0.0334495	0.206828	NA	NA	NA	NA	-0.0207352	-0.0500735	0.00860309	0.165975	-0.0612509	-0.165322	0.0428199	0.248681	-0.118453	-0.244055	0.00714837	0.0645372	-0.100736	-0.354957	0.153484	0.437358	0.0171051	-0.00527785	0.039488	0.134176
Hearing	Hearing impairment at 0.5 kHz		Binary	1655	1537	Age and sex	1.23719	0.89979	1.5746	0.217026	All controls after 2019	1.10591	0.633311	1.57851	0.674215	1.29271	0.774807	1.81062	0.336279	1.1276	0.992716	1.28082	0.0651839	1.11873	0.669769	1.86864	0.666724	1.30078	0.745852	2.26857	0.352237	1.35714	0.565369	3.25773	0.499993	1.03928	0.928531	1.16324	0.507815
Sleep	Heart rate variability		Quantitative	402	2666	Age and sex	5.16507	-3.39422	13.7244	0.236907	All controls	-5.6679	-23.8667	12.5309	0.541579	12.1719	-3.14037	27.4842	0.119227	-0.596091	-4.91249	3.72031	0.786642	-4.84663	-20.8677	11.1744	0.553226	-5.7727	-23.9844	12.439	0.534419	-25.9521	-63.4736	11.5694	0.175209	-1.20049	-6.30682	3.90584	0.644947
BMI	Obesity		Binary	1653	14230	Age and sex	1.06526	0.95416	1.17636	0.265915	All controls	1.08755	0.883122	1.29198	0.419919	0.98811	0.809997	1.16622	0.895212	1.14618	1.07914	1.2174	8.76655e-06	1.38192	1.10941	1.72137	0.00372964	1.56527	1.21375	2.01858	0.000557677	3.00902	1.79983	5.03059	2.26445e-05	1.03773	0.989806	1.08799	0.12616
Smell	Odor intensity banana	Scale from 0 to 7	Quantitative	1668	14090	Age and sex	0.0313525	-0.025842	0.088547	0.282635	All controls	-0.119143	-0.226636	-0.0116511	0.0298222	0.158998	0.0719552	0.246042	0.000343263	-0.0127487	-0.0468151	0.0213177	0.463258	-0.0459615	-0.167139	0.0752157	0.457233	-0.0570897	-0.198112	0.083933	0.42751	-0.0250164	-0.304117	0.254084	0.860546	0.0380644	0.0119676	0.0641612	0.00425212
OI 5 min	Heart rate difference	Beats per min	Quantitative	1638	599	Age and sex	0.510358	-0.466936	1.48765	0.306051	Contemporary controls	0.510358	-0.466936	1.48765	0.306051	NA	NA	NA	NA	-0.0165038	-0.293499	0.260491	0.907034	0.176763	-0.803331	1.15686	0.72372	0.0974854	-1.05514	1.25011	0.868338	-0.730189	-3.14658	1.6862	0.553665	-0.0158873	-0.227704	0.19593	0.883125
Taste	Taste intensity bitter	Scale from 0 to 7	Quantitative	1669	615	Age and sex	-0.0598417	-0.179445	0.0597618	0.326763	Contemporary controls	-0.0598417	-0.179445	0.0597618	0.326763	NA	NA	NA	NA	-0.00332949	-0.0410793	0.0344203	0.862754	0.0378989	-0.0960771	0.171875	0.579277	-0.0537458	-0.217368	0.109876	0.519697	0.141306	-0.181501	0.464112	0.390909	0.0339641	0.00531206	0.0626161	0.0201586
Vital signs	Systolic blood pressure	mmHg	Quantitative	1670	14427	Age and sex	0.36472	-0.432154	1.16159	0.369682	All controls	2.5242	1.19138	3.85702	0.000205621	-2.3016	-3.56846	-1.03473	0.000369629	-0.318887	-0.724559	0.0867853	0.12339	-0.189419	-1.62904	1.2502	0.796493	-0.966976	-2.68571	0.751759	0.270151	-0.950262	-4.48137	2.58084	0.597875	-0.0857186	-0.39595	0.224513	0.588123
Vital signs	Diastolic blood pressure	mmHg	Quantitative	1670	14427	Age and sex	0.216607	-0.311817	0.745031	0.421728	All controls	0.895625	-0.0296417	1.82089	0.0578003	-0.62071	-1.45379	0.212368	0.144192	-0.113713	-0.397294	0.169869	0.431906	0.29626	-0.709471	1.30199	0.563696	-0.279526	-1.47216	0.913113	0.645964	-1.79079	-4.24445	0.662874	0.152576	0.223782	0.00609207	0.441472	0.0439203
OI 5 min	Diastolic blood pressure difference	mmHg	Quantitative	1638	599	Age and sex	0.305105	-0.471313	1.08152	0.441175	Contemporary controls	0.305105	-0.471313	1.08152	0.441175	NA	NA	NA	NA	0.0482746	-0.195075	0.291625	0.697413	0.395555	-0.465342	1.25645	0.367823	0.462639	-0.570559	1.49584	0.380141	-2.54692	-4.69264	-0.401199	0.0199933	-0.0750157	-0.260918	0.110887	0.429001
Hearing	Hearing impairment at 6 kHz		Binary	1655	1537	Age and sex	0.943167	0.76818	1.11816	0.512457	All controls after 2019	0.93469	0.702252	1.16713	0.569249	1.04636	0.786824	1.30589	0.732022	1.05261	0.980622	1.12989	0.155743	1.34062	1.03719	1.73284	0.0248	1.24906	0.925209	1.68628	0.146779	0.951395	0.524718	1.72503	0.86966	0.966611	0.911874	1.02463	0.251651
BMI	BMI	kg/m2	Quantitative	1653	14230	Age and sex	-0.0876072	-0.361298	0.186083	0.530405	All controls	-0.0310332	-0.5151	0.453034	0.900006	-0.022138	-0.458679	0.414403	0.920824	0.354615	0.208445	0.500785	1.98387e-06	0.947823	0.427506	1.46814	0.000356452	1.27545	0.668614	1.88229	3.79641e-05	2.83183	1.62775	4.03592	4.03361e-06	0.0837579	-0.0299395	0.197455	0.148773
Smell	Odor pleasantness banana	Scale from 1 to 7	Quantitative	1654	14037	Age and sex	-0.0172594	-0.074665	0.0401461	0.555667	All controls	-0.102814	-0.203736	-0.00189241	0.0458521	0.0866618	-0.00122537	0.174549	0.0532765	0.00288832	-0.0289912	0.0347678	0.859054	0.00862013	-0.10476	0.122001	0.881541	0.00397669	-0.130187	0.13814	0.953673	-0.0779996	-0.346773	0.190773	0.569489	-0.00664728	-0.0311886	0.017894	0.595497
Spirometry	FEV1/FVC ratio	Ratio	Quantitative	1543	12968	Age and sex	-0.000946587	-0.00446717	0.00257399	0.5982	All controls	-0.00692687	-0.0123588	-0.00149493	0.01244	0.00617537	0.000538783	0.011812	0.0317654	0.000188068	-0.00148383	0.00185997	0.825501	0.00125915	-0.00462164	0.00713995	0.674734	0.000436872	-0.00673245	0.0076062	0.904931	0.00415095	-0.0107697	0.0190716	0.585564	-0.000415279	-0.0017072	0.000876647	0.528678
DXA	FMI	kg/m2	Quantitative	1653	14230	Age and sex	-0.0421491	-0.22617	0.141872	0.653484	All controls	-0.0597246	-0.39039	0.270941	0.723328	0.0378201	-0.255181	0.330821	0.800273	0.268398	0.168631	0.368165	1.34293e-07	0.696797	0.341313	1.05228	0.000122104	0.978052	0.559653	1.39645	4.6118e-06	2.06296	1.23583	2.89009	1.01626e-06	0.0401606	-0.037774	0.118095	0.31249
Hearing	Hearing impairment at 1 kHz		Binary	1655	1537	Age and sex	0.942638	0.666266	1.21901	0.675023	All controls after 2019	0.894863	0.510451	1.27927	0.573341	1.10873	0.70614	1.51133	0.61653	1.09886	0.986425	1.2241	0.0876236	1.41424	0.898228	2.22671	0.12818	1.37787	0.834178	2.27594	0.208358	1.88157	0.891817	3.96978	0.103922	1.00784	0.911698	1.11411	0.878951
Taste	Taste pleasantness sour	Scale from 1 to 7	Quantitative	1666	614	Age and sex	0.0269161	-0.100822	0.154654	0.679609	Contemporary controls	0.0269161	-0.100822	0.154654	0.679609	NA	NA	NA	NA	-0.0243369	-0.0637905	0.0151167	0.226653	-0.0865204	-0.22643	0.0533897	0.225488	-0.0813462	-0.248338	0.0856461	0.339696	-0.0285719	-0.368786	0.311642	0.869255	-0.0262847	-0.0565938	0.00402445	0.0891778
Taste	Identification sweet		Binary	1669	615	Age and sex	1.05019	0.791096	1.30929	0.711731	Contemporary controls	1.05019	0.791096	1.30929	0.711731	NA	NA	NA	NA	0.928725	0.858092	1.00517	0.0679624	0.793408	0.591663	1.06394	0.119505	0.704034	0.501754	0.987862	0.0423534	0.669153	0.337361	1.32726	0.262389	1.00744	0.946563	1.07224	0.815178
Taste	Hypogeusia		Binary	1667	615	Age and sex	0.938201	0.592077	1.28432	0.71893	Contemporary controls	0.938201	0.592077	1.28432	0.71893	NA	NA	NA	NA	1.01603	0.914146	1.12927	0.768301	1.051	0.705177	1.5664	0.806718	1.17621	0.748077	1.84936	0.482292	0.842744	0.343814	2.0657	0.704737	0.947858	0.865909	1.03756	0.236931
Taste	Identification bitter		Binary	1669	615	Age and sex	1.06053	0.735388	1.38567	0.724028	Contemporary controls	1.06053	0.735388	1.38567	0.724028	NA	NA	NA	NA	1.01933	0.92201	1.12692	0.70791	1.17795	0.820674	1.69076	0.375853	1.08438	0.710941	1.65398	0.706478	0.702092	0.339182	1.4533	0.350958	1.09195	1.00186	1.19014	0.0387884
OI 5 min	Postural orthostatic tachycardia syndrome		Binary	1638	599	Age and sex	0.948135	0.644705	1.25156	0.731476	Contemporary controls	0.948135	0.644705	1.25156	0.731476	NA	NA	NA	NA	0.934991	0.848427	1.03039	0.172194	0.778654	0.570145	1.06342	0.116107	0.771217	0.523341	1.1365	0.186037	0.372843	0.0850152	1.63514	0.138264	0.989959	0.927143	1.05703	0.762286
Hearing	PTA hearing impairment		Binary	1655	1537	Age and sex	1.03545	0.833127	1.23777	0.73572	All controls after 2019	0.953481	0.677126	1.22984	0.735804	1.13732	0.839422	1.43522	0.397288	1.00816	0.930361	1.09247	0.842729	1.02885	0.75633	1.39957	0.856194	1.04086	0.735639	1.47272	0.821122	0.835851	0.445677	1.56761	0.574608	1.04602	0.975739	1.12136	0.207346
Smell	Odor intensity licorice	Scale from 0 to 7	Quantitative	1668	14090	Age and sex	-0.00892898	-0.0723607	0.0545027	0.782625	All controls	-0.375104	-0.499219	-0.250989	3.15014e-09	0.392572	0.297183	0.487961	7.24187e-16	-0.0380045	-0.0782702	0.00226132	0.0643241	-0.1483	-0.291499	-0.00510149	0.0423743	-0.195397	-0.362741	-0.0280537	0.022104	-0.0970653	-0.42905	0.23492	0.566603	0.0697524	0.0388798	0.100625	9.49561e-06
OI 5 min	Systolic blood pressure difference	mmHg	Quantitative	1638	599	Age and sex	-0.122201	-1.05792	0.813517	0.797975	Contemporary controls	-0.122201	-1.05792	0.813517	0.797975	NA	NA	NA	NA	0.0988642	-0.188616	0.386344	0.500284	0.461655	-0.555466	1.47878	0.373674	0.352096	-0.893657	1.59785	0.579601	-0.172671	-2.76258	2.41724	0.896033	0.103405	-0.11671	0.323521	0.357174
Hearing	Hearing impairment at 2 kHz		Binary	1655	1537	Age and sex	1.02795	0.796017	1.25989	0.815781	All controls after 2019	1.06715	0.736037	1.39827	0.699614	0.936132	0.593259	1.279	0.705514	1.03509	0.944743	1.13408	0.459735	1.07706	0.74722	1.55249	0.690146	1.07061	0.711672	1.61057	0.743333	1.26473	0.655004	2.44203	0.487387	0.997382	0.916396	1.08553	0.951602
Taste	Taste intensity sour	Scale from 0 to 7	Quantitative	1667	615	Age and sex	0.00974319	-0.0788898	0.0983761	0.82941	Contemporary controls	0.00974319	-0.0788898	0.0983761	0.82941	NA	NA	NA	NA	-0.0205771	-0.04805	0.00689573	0.142094	-0.0877398	-0.185135	0.0096553	0.0774471	-0.0898081	-0.204658	0.0250422	0.125365	-0.117954	-0.354379	0.118471	0.328146	-0.000520622	-0.0216218	0.0205806	0.961431
Vital signs	SpO2	%	Quantitative	1669	14256	Age and sex	-0.00928227	-0.122576	0.104011	0.87242	Contemporary controls	-0.00928227	-0.122576	0.104011	0.87242	NA	NA	NA	NA	-0.0361336	-0.0711931	-0.0010742	0.0433778	-0.0868053	-0.211157	0.037546	0.171247	-0.151218	-0.306285	0.00384834	0.0559586	-0.269244	-0.559684	0.0211952	0.0692222	-0.0117043	-0.0386005	0.015192	0.393702
Taste	Identification salty		Binary	1668	615	Age and sex	1.02816	0.6738	1.38253	0.878119	Contemporary controls	1.02816	0.6738	1.38253	0.878119	NA	NA	NA	NA	1.0634	0.952878	1.18673	0.268967	1.27287	0.855857	1.89308	0.23572	1.17602	0.742526	1.8626	0.48839	1.85367	0.679786	5.05467	0.201419	0.959877	0.882543	1.04399	0.345751
Smell	Identification licorice		Binary	1628	13922	Age and sex	1.00768	0.897128	1.11824	0.892069	All controls	0.763982	0.571652	0.956311	0.00583185	1.3737	1.20235	1.54504	0.000251827	0.9975	0.940548	1.0579	0.933497	1.03327	0.838188	1.27375	0.759183	1.02127	0.795915	1.31042	0.86858	0.664921	0.395787	1.11706	0.120753	1.02654	0.980995	1.07421	0.256503
Hearing	Hearing impairment at 4 kHz		Binary	1655	1537	Age and sex	0.988099	0.798761	1.17744	0.90138	All controls after 2019	0.848351	0.595728	1.10097	0.202838	1.28899	1.01054	1.56744	0.072976	0.980674	0.907825	1.05937	0.620129	0.987057	0.742734	1.31175	0.928465	0.895361	0.645668	1.24162	0.507071	0.973283	0.522207	1.81399	0.932057	1.00757	0.94454	1.07481	0.81913
Taste	Taste pleasantness bitter	Scale from 1 to 7	Quantitative	1659	614	Age and sex	0.00405917	-0.0837398	0.0918582	0.927798	Contemporary controls	0.00405917	-0.0837398	0.0918582	0.927798	NA	NA	NA	NA	-0.0206968	-0.047811	0.00641738	0.134626	-0.0563855	-0.152607	0.0398357	0.250738	-0.0493738	-0.164662	0.0659147	0.401247	-0.278392	-0.512487	-0.0442963	0.0197598	-0.0118922	-0.0328315	0.00904716	0.265643
Hearing	Hearing impairment at 8 kHz		Binary	1655	1537	Age and sex	0.992011	0.808702	1.17532	0.931659	All controls after 2019	0.990712	0.751542	1.22988	0.939047	1.03	0.753698	1.3063	0.833852	1.04086	0.968109	1.11907	0.278528	1.05744	0.814835	1.37227	0.674468	1.04693	0.774814	1.41461	0.76531	1.22274	0.662517	2.25668	0.51873	1.01437	0.956128	1.07616	0.636652
Taste	Identification sour		Binary	1667	615	Age and sex	1.011	0.54994	1.47206	0.962928	Contemporary controls	1.011	0.54994	1.47206	0.962928	NA	NA	NA	NA	0.977588	0.852001	1.12169	0.747044	0.82596	0.480515	1.41975	0.485327	0.775778	0.421468	1.42794	0.413892	0.982888	0.330616	2.92203	0.97526	1.03971	0.923476	1.17057	0.513819
Taste	Taste pleasantness salty	Scale from 1 to 7	Quantitative	1668	615	Age and sex	0.0024814	-0.107116	0.112079	0.964604	Contemporary controls	0.0024814	-0.107116	0.112079	0.964604	NA	NA	NA	NA	-0.00318021	-0.0369396	0.0305792	0.853514	-0.00490485	-0.124638	0.114828	0.936006	-0.0323013	-0.172978	0.108375	0.652679	-0.275667	-0.555976	0.00464318	0.0539132	0.0019848	-0.0239843	0.0279539	0.880921
OI 5 min	Orthostatic hypotension		Binary	1676	616	Age and sex	1.00505	0.703341	1.30676	0.973881	Contemporary controls	1.00505	0.703341	1.30676	0.973881	NA	NA	NA	NA	0.97641	0.890931	1.07009	0.608708	0.8559	0.617017	1.18727	0.352759	0.873172	0.592963	1.2858	0.491124	1.06718	0.514503	2.21356	0.861951	1.00217	0.931987	1.07764	0.953357
Smell	Selective anosmia		Binary	1556	14039	Age, sex and comorbidities	3.76786	3.49578	4.03994	7.89723e-18	All controls	4.83445	4.05007	5.61884	1.47566e-06	0.857872	0.0934201	1.62232	0.687675	1.13827	0.995362	1.30169	0.059149	1.7739	1.04691	3.00572	0.160372	2.01897	1.13271	3.59866	0.700505	1.97565	0.697365	5.59708	0.476428	0.895986	0.794777	1.01008	0.0614003
Smell	Odor intensity lemon	Scale from 0 to 7	Quantitative	1556	14037	Age, sex and comorbidities	-0.258195	-0.321852	-0.194538	1.86781e-15	All controls	-0.290844	-0.412524	-0.169164	2.8015e-06	0.0304587	-0.0658754	0.126793	0.53545	-0.00787443	-0.0475546	0.0318058	0.697308	-0.0476365	-0.187636	0.0923632	0.504828	-0.0752145	-0.241523	0.0910943	0.375388	0.167345	-0.171536	0.506226	0.333104	0.0681245	0.0382077	0.0980413	8.07525e-06
Smell	Hyposmia lemon		Binary	1556	14039	Age, sex and comorbidities	2.07853	1.90153	2.25553	2.12454e-14	All controls	2.54306	2.14132	2.94481	6.55625e-07	0.803236	0.425026	1.18145	0.242376	1.05872	0.966135	1.16018	0.222923	1.31024	0.927311	1.8513	NA	1.38066	0.9347	2.03938	NA	0.821176	0.377073	1.78833	0.957028	0.788549	0.718523	0.865399	5.3394e-08
Smell	Hyposmia		Binary	1556	14039	Age, sex and comorbidities	1.89154	1.72804	2.05504	3.77666e-13	All controls	2.65487	2.27613	3.03361	3.08714e-08	0.71011	0.356472	1.06375	0.0468395	1.09744	1.00714	1.19583	0.0343824	1.60467	1.16378	2.21258	0.135243	1.74137	1.20892	2.50833	0.225219	1.56933	0.762272	3.23085	0.0720099	0.817571	0.752995	0.887684	2.37518e-07
Smell	Hyposmia cinnamon		Binary	1556	14039	Age, sex and comorbidities	1.79833	1.63357	1.96309	2.55067e-11	All controls	2.48869	2.12054	2.85685	1.43985e-07	0.719467	0.376477	1.06246	0.0496587	1.10558	1.01524	1.20395	0.0213474	1.39963	1.0151	1.92981	0.465335	1.54616	1.07803	2.21758	0.781434	1.40104	0.73613	2.66654	0.89874	0.883881	0.817725	0.955389	0.00118403
Smell	Odor pleasantness lemon	Scale from 1 to 7	Quantitative	1532	13945	Age, sex and comorbidities	-0.170675	-0.229121	-0.112229	1.04267e-08	All controls	-0.10263	-0.202481	-0.00277962	0.0439506	-0.0736933	-0.162951	0.0155641	0.105613	-0.0239524	-0.0559137	0.00800892	0.141871	-0.0292969	-0.142191	0.0835974	0.611008	-0.0899697	-0.227192	0.0472523	0.198766	-0.155669	-0.431091	0.119753	0.267951	-0.00849135	-0.0326755	0.0156928	0.49134
Smell	Hyposmia licorice		Binary	1556	14039	Age, sex and comorbidities	1.64974	1.47759	1.82189	4.64023e-08	All controls	3.73227	3.27494	4.18961	7.80484e-11	0.436738	0.00385319	0.869623	2.29764e-05	1.02788	0.939113	1.12504	0.551274	1.3679	0.974459	1.92021	0.0291598	1.40031	0.951157	2.06158	0.023604	1.14597	0.560699	2.34217	0.0471658	0.794893	0.725667	0.870723	8.82945e-08
Smell	Identification lemon		Binary	1532	13945	Age, sex and comorbidities	0.724297	0.606986	0.841608	5.19146e-08	All controls	0.78259	0.584538	0.980643	0.0154928	0.94754	0.773332	1.12175	0.543793	1.03066	0.966383	1.09922	0.358173	1.10946	0.889209	1.38427	0.713741	1.09672	0.84051	1.43104	0.545336	0.932196	0.520424	1.66977	0.423978	1.02129	0.974054	1.07082	0.383704
Smell	Odor pleasantness fish	Scale from 1 to 7	Quantitative	1545	13934	Age, sex and comorbidities	-0.172442	-0.242296	-0.102587	1.30868e-06	All controls	-0.179178	-0.291632	-0.0667231	0.00179057	-0.0158227	-0.123849	0.0922039	0.77405	-0.0405598	-0.0758732	-0.00524647	0.0243732	-0.157302	-0.28173	-0.0328749	0.0132177	-0.203284	-0.355803	-0.0507637	0.00899211	0.0547455	-0.274618	0.384109	0.744588	-0.00488948	-0.0315715	0.0217925	0.719468
Smell	Identification peppermint		Binary	1549	13992	Age, sex and comorbidities	0.739765	0.618158	0.861372	1.68111e-06	All controls	0.788697	0.569145	1.00825	0.0324337	0.951024	0.755309	1.14674	0.616328	1.09877	1.02683	1.17576	0.00600991	1.14615	0.910558	1.44269	0.219146	1.44534	1.08624	1.92316	0.989251	1.70822	0.951112	3.06799	0.83424	1.02104	0.970484	1.07423	0.419557
Smell	Identification score	Scale from 0 to 12	Quantitative	1480	13717	Age, sex and comorbidities	-0.323736	-0.45828	-0.189192	2.40398e-06	All controls	-0.616178	-0.850611	-0.381745	2.58261e-07	0.339017	0.136007	0.542026	0.00106369	0.00906251	-0.0655914	0.0837164	0.811934	0.158406	-0.103869	0.420681	0.2365	0.0570237	-0.26345	0.377498	0.727274	-0.206093	-0.852905	0.440718	0.53229	0.0471778	-0.00959448	0.10395	0.103364
Smell	Identification banana		Binary	1542	13986	Age, sex and comorbidities	0.755422	0.628559	0.882285	1.04758e-05	All controls	0.827964	0.610613	1.04532	0.0903942	0.925997	0.738705	1.11329	0.418783	1.03132	0.960511	1.10734	0.39612	1.2208	0.953345	1.56329	0.907292	1.20953	0.899274	1.62682	0.991684	1.45961	0.77775	2.73927	NA	0.989156	0.938398	1.04266	0.684246
Smell	Identification fish		Binary	1545	13934	Age, sex and comorbidities	0.7767	0.664489	0.88891	1.20537e-05	All controls	0.758178	0.554642	0.961713	0.00719834	1.02613	0.8477	1.20456	0.776601	0.944605	0.887765	1.00508	0.0720549	0.931077	0.749346	1.15688	0.573746	0.8205	0.635976	1.05856	0.644724	0.873753	0.525184	1.45367	0.0176075	1.01813	0.970932	1.06762	0.456953
Vital signs	Heart rate	Beats per min	Quantitative	1561	14350	Age, sex and comorbidities	-1.30064	-1.90666	-0.694623	2.59272e-05	All controls	0.715549	-0.371348	1.80245	0.19693	-2.14887	-3.1029	-1.19484	1.01133e-05	-0.244459	-0.580003	0.0910838	0.153305	-0.830752	-2.01204	0.350539	0.168084	-1.34473	-2.76715	0.0776941	0.0638906	-0.214397	-3.26332	2.83453	0.890379	-0.136346	-0.389104	0.116412	0.290379
Smell	Odor pleasantness cinnamon	Scale from 1 to 7	Quantitative	1523	13858	Age, sex and comorbidities	0.130565	0.0687223	0.192407	3.50263e-05	All controls	-0.137978	-0.242631	-0.0333254	0.00976232	0.281671	0.18725	0.376092	5.00606e-09	-0.0137174	-0.0477093	0.0202744	0.428968	-0.0278869	-0.147422	0.0916478	0.647485	-0.0984058	-0.24212	0.0453085	0.179572	-0.282315	-0.577517	0.0128874	0.0608706	0.00983796	-0.0158614	0.0355373	0.45307
Taste	Selective ageusia		Binary	1555	579	Age, sex and comorbidities	2.65275	2.11295	3.19256	8.80726e-05	Contemporary controls	2.65275	2.11295	3.19256	8.80726e-05	NA	NA	NA	NA	1.11839	0.995825	1.25603	0.0593505	1.64012	1.03431	2.60073	0.755641	2.06024	1.25276	3.38817	NA	1.56225	0.629502	3.87706	0.386464	0.976396	0.886414	1.07551	0.625377
Smell	Odor pleasantness peppermint	Scale from 1 to 7	Quantitative	1549	13992	Age, sex and comorbidities	-0.100088	-0.15193	-0.0482455	0.000154319	All controls	-0.182142	-0.273961	-0.0903227	0.000101048	0.0926662	0.0132565	0.172076	0.0221842	-0.00817548	-0.0374662	0.0211152	0.584334	-0.0349025	-0.138161	0.0683565	0.507652	-0.0599398	-0.184231	0.0643513	0.344548	-0.138094	-0.39655	0.120362	0.294991	0.00909002	-0.0129108	0.0310908	0.41805
Smell	Hyposmia peppermint		Binary	1556	14039	Age, sex and comorbidities	1.82387	1.52687	2.12087	0.000193927	All controls	2.36456	1.67939	3.04972	0.00720636	0.826016	0.184305	1.46773	0.548306	0.902704	0.769347	1.05918	0.204444	0.705802	0.405779	1.22765	0.0119702	0.758317	0.400629	1.43536	0.0273659	0.488586	0.13372	1.7852	0.419606	0.846173	0.729257	0.981832	0.0191944
Grip strength	Grip strength	kg	Quantitative	1561	8113	Age, sex and comorbidities	-0.733245	-1.13833	-0.328163	0.000388424	All controls after 2017	-0.793538	-1.5122	-0.0748743	0.0304487	0.0687612	-0.547655	0.685177	0.826932	-0.190098	-0.414236	0.0340401	0.0964461	-0.302093	-1.09066	0.486473	0.452737	-0.227001	-1.16641	0.712408	0.635772	-1.92528	-3.93457	0.0840106	0.0603743	0.124984	-0.0430888	0.293057	0.144974
Sleep	Heart rate	Beats per min	Quantitative	405	2658	Age, sex and comorbidities	1.88916	0.840211	2.93811	0.000415618	All controls	2.70582	0.382486	5.02916	0.0224498	-0.719487	-2.63709	1.19812	0.462099	0.190667	-0.367144	0.748478	0.502887	1.54344	-0.499999	3.58688	0.138762	1.04071	-1.24163	3.32305	0.371469	-1.13495	-6.22436	3.95446	0.66205	0.628589	-0.00752591	1.2647	0.0527684
Smell	Odor pleasantness scale	Scale from 6 to 42	Quantitative	1480	13718	Age, sex and comorbidities	-0.364961	-0.573372	-0.15655	0.000598557	All controls	-0.724773	-1.09027	-0.35927	0.000101665	0.364491	0.0509549	0.678028	0.0226949	-0.0793343	-0.199142	0.0404735	0.194331	-0.133388	-0.554685	0.287909	0.534888	-0.461912	-0.971816	0.0479928	0.0758117	-0.521129	-1.59359	0.551334	0.340895	0.0167881	-0.0742319	0.107808	0.717717
Smell	Hyposmia banana		Binary	1556	14039	Age, sex and comorbidities	1.48222	1.2522	1.71225	0.00127601	All controls	2.3329	1.80241	2.86339	0.000675005	0.636343	0.143874	1.12881	0.0545942	1.03024	0.914175	1.16103	0.625801	1.32253	0.83504	2.09462	0.0434924	1.35362	0.804709	2.27695	0.146039	1.00813	0.393655	2.58179	0.306177	0.859143	0.765084	0.964767	0.0066719
Grip strength	Grip strength women	kg	Quantitative	780	4619	Age, sex and comorbidities	-0.705957	-1.14545	-0.266468	0.00164183	All controls after 2017	-0.711603	-1.48738	0.0641722	0.0721978	0.124	-0.548011	0.796011	0.717605	-0.305014	-0.547008	-0.0630195	0.0134955	-1.10522	-1.95103	-0.259408	0.0104333	-1.01854	-2.00372	-0.0333639	0.0427262	-3.01314	-5.3248	-0.701489	0.0106256	0.0291837	-0.155229	0.213596	0.756428
DXA	LMI	kg/m2	Quantitative	1540	14187	Age, sex and comorbidities	-0.122392	-0.205583	-0.0392005	0.00393197	All controls	-0.0453724	-0.195733	0.104988	0.554222	-0.0688803	-0.200639	0.0628784	0.305533	-0.0140952	-0.0604709	0.0322806	0.551368	0.0174113	-0.146181	0.181004	0.834757	-0.0191714	-0.211999	0.173656	0.845496	0.00352262	-0.403654	0.410699	0.986471	0.029735	-0.00553437	0.0650044	0.0984444
Spirometry	FVC	%	Quantitative	1446	12928	Age, sex and comorbidities	0.981255	0.310416	1.65209	0.00414454	All controls	-0.0397041	-1.14641	1.067	0.943941	1.08355	0.0153411	2.15177	0.0467953	-0.113124	-0.449051	0.222804	0.509234	0.282811	-0.890512	1.45613	0.636622	0.00140034	-1.439	1.44181	0.99848	-0.0767043	-3.1247	2.97129	0.960661	0.186632	-0.066761	0.440025	0.148851
Smell	Hyposmia fish		Binary	1556	14039	Age, sex and comorbidities	1.5296	1.24589	1.81331	0.00503544	All controls	3.0827	2.33574	3.82967	0.000768365	0.49315	-0.215282	1.20158	0.0287691	1.03634	0.893373	1.20219	0.638096	1.46858	0.821159	2.62644	0.893072	1.66206	0.875421	3.15557	0.99529	0.937214	0.278147	3.15793	0.362939	0.860355	0.745823	0.992474	0.0290286
BMI	Obesity		Binary	1540	14187	Age, sex and comorbidities	1.17688	1.0601	1.29367	0.00659066	All controls	1.15028	0.933113	1.36746	0.20454	1.04037	0.853613	1.22713	0.678475	1.13268	1.06165	1.20847	0.000160924	1.32213	1.04607	1.67106	0.0190799	1.47231	1.11577	1.94278	0.00636097	2.69799	1.54623	4.70768	0.000464483	1.04276	0.992002	1.09612	0.101487
Smell	Odor intensity scale	Scale from 0 to 42	Quantitative	1556	14039	Age, sex and comorbidities	-0.334194	-0.584057	-0.0843302	0.00875413	All controls	-1.24857	-1.74618	-0.750955	8.74927e-07	0.969369	0.59511	1.34363	3.84244e-07	-0.134965	-0.301359	0.0314286	0.111881	-0.544332	-1.13131	0.0426458	0.0691254	-0.833111	-1.5216	-0.144622	0.0177058	0.232711	-1.14198	1.6074	0.740046	0.29778	0.173467	0.422094	2.66616e-06
Smell	Odor intensity cinnamon	Scale from 0 to 7	Quantitative	1556	14039	Age, sex and comorbidities	-0.0843264	-0.147656	-0.0209969	0.00905851	All controls	-0.273114	-0.397119	-0.149109	1.58314e-05	0.20055	0.105184	0.295917	3.75955e-05	-0.0465082	-0.0876623	-0.00535406	0.0267606	-0.150458	-0.295709	-0.00520628	0.0423309	-0.221189	-0.396441	-0.045936	0.0133706	0.0319129	-0.31908	0.382906	0.858561	0.0602866	0.0294653	0.0911078	0.000126193
Taste	Taste pleasantness sweet	Scale from 1 to 7	Quantitative	1461	563	Age, sex and comorbidities	0.108701	0.0231985	0.194203	0.0127102	Contemporary controls	0.108701	0.0231985	0.194203	0.0127102	NA	NA	NA	NA	0.00816588	-0.0193553	0.0356871	0.560866	-0.0377918	-0.13376	0.0581769	0.440212	-0.0229565	-0.14023	0.0943168	0.701219	0.102497	-0.147417	0.352411	0.421483	0.0127508	-0.00780378	0.0333054	0.224037
Spirometry	FEV1	%	Quantitative	1446	12928	Age, sex and comorbidities	0.812489	0.0602013	1.56478	0.0342728	All controls	-0.926899	-2.11446	0.260661	0.126068	1.88911	0.687024	3.09119	0.00206867	-0.0604145	-0.423433	0.302604	0.744282	0.577493	-0.69005	1.84504	0.371869	0.438314	-1.08424	1.96087	0.572586	-0.12764	-3.23229	2.97701	0.935775	0.147186	-0.125836	0.420207	0.290679
Smell	Odor intensity peppermint	Scale from 0 to 7	Quantitative	1556	14039	Age, sex and comorbidities	-0.0567214	-0.109725	-0.00371781	0.0359512	All controls	-0.100229	-0.198657	-0.00180119	0.0459484	0.0431734	-0.0374869	0.123834	0.294137	-0.00699697	-0.0390399	0.025046	0.668658	-0.0352588	-0.148317	0.077799	0.54103	-0.0472971	-0.184616	0.0900217	0.499619	0.216066	-0.0580985	0.49023	0.12243	0.0312053	0.00703459	0.0553759	0.0113921
Grip strength	Grip strength men	kg	Quantitative	781	3494	Age, sex and comorbidities	-0.754365	-1.46054	-0.0481951	0.0362807	All controls after 2017	-0.707831	-1.91077	0.495111	0.248789	-0.143368	-1.22546	0.938722	0.795108	-0.0531744	-0.426939	0.32059	0.780365	0.494822	-0.821759	1.8114	0.461339	0.66687	-0.952889	2.28663	0.419695	-0.772764	-3.8849	2.33937	0.626485	0.187214	-0.08911	0.463539	0.1842
Smell	Odor pleasantness licorice	Scale from 1 to 7	Quantitative	1518	13872	Age, sex and comorbidities	-0.0571825	-0.113906	-0.000458732	0.0481717	All controls	-0.065382	-0.167575	0.0368114	0.209848	0.018922	-0.0671488	0.104993	0.666547	-0.00765999	-0.0404925	0.0251725	0.647471	0.0405421	-0.0749899	0.156074	0.491581	-0.0335667	-0.172877	0.105744	0.636742	-0.0607281	-0.357896	0.23644	0.688761	0.0278211	0.00321552	0.0524266	0.026682
Taste	Taste intensity sweet	Scale from 0 to 7	Quantitative	1555	579	Age, sex and comorbidities	-0.121774	-0.246839	0.0032909	0.0563362	Contemporary controls	-0.121774	-0.246839	0.0032909	0.0563362	NA	NA	NA	NA	-0.0483919	-0.0885568	-0.0082269	0.018203	-0.1697	-0.311162	-0.0282382	0.0187105	-0.258491	-0.430019	-0.0869638	0.00313976	-0.106734	-0.464074	0.250607	0.558258	0.046879	0.016832	0.076926	0.00222843
Smell	Odor intensity fish	Scale from 0 to 7	Quantitative	1556	14036	Age, sex and comorbidities	0.0605652	-0.00355318	0.124684	0.0641142	All controls	-0.0819919	-0.198936	0.0349518	0.169379	0.155526	0.057848	0.253204	0.00180376	-0.023347	-0.0616932	0.0149992	0.232736	-0.110914	-0.246169	0.02434	0.107992	-0.183186	-0.34652	-0.0198521	0.0279332	-0.108421	-0.42328	0.206439	0.499728	0.0304911	0.00159971	0.0593824	0.0385907
Vital signs	Systolic blood pressure	mmHg	Quantitative	1556	14337	Age, sex and comorbidities	0.718668	-0.053667	1.491	0.0681814	All controls	2.88997	1.57765	4.20228	1.58675e-05	-2.38048	-3.6038	-1.15717	0.000136725	-0.562019	-0.971584	-0.152455	0.00715415	-0.911358	-2.35503	0.532314	0.215974	-2.05633	-3.79674	-0.31593	0.0205696	-3.37033	-6.98537	0.244714	0.0676515	-0.0694451	-0.375701	0.236811	0.656725
Smell	Identification cinnamon		Binary	1523	13857	Age, sex and comorbidities	1.10445	0.99097	1.21793	0.0868058	All controls	0.764569	0.569666	0.959471	0.00692514	1.48947	1.31888	1.66007	5.17777e-06	0.97581	0.916718	1.03871	0.442075	0.995633	0.803479	1.23374	0.881884	0.940774	0.727819	1.21604	0.950245	0.638091	0.362453	1.12335	NA	1.00826	0.962394	1.0563	0.729214
BMI	BMI	kg/m2	Quantitative	1540	14187	Age, sex and comorbidities	-0.145086	-0.316682	0.0265103	0.0974801	All controls	-0.141096	-0.445666	0.163473	0.363879	0.00250335	-0.269895	0.274902	0.985629	0.0529174	-0.0409952	0.14683	0.269415	0.229106	-0.102072	0.560284	0.175128	0.303688	-0.0861764	0.693553	0.126821	0.51875	-0.278306	1.31581	0.202085	0.0169915	-0.0545563	0.0885392	0.641595
CPET	VO2 max	(mL/min)/kg	Quantitative	1330	7937	Age, sex and comorbidities	-0.272476	-0.603913	0.0589608	0.107108	All controls	-0.707536	-1.35621	-0.0588616	0.0325287	0.547893	0.0133894	1.0824	0.0445267	-0.247325	-0.437542	-0.0571092	0.0108201	-0.73345	-1.38935	-0.0775525	0.0283977	-0.982756	-1.79027	-0.175242	0.017063	-1.50997	-3.41856	0.398609	0.120985	-0.130356	-0.279767	0.0190556	0.0872611
Taste	Taste intensity scale	Scale from 0 to 28	Quantitative	1553	579	Age, sex and comorbidities	-0.236167	-0.534857	0.0625239	0.121209	Contemporary controls	-0.236167	-0.534857	0.0625239	0.121209	NA	NA	NA	NA	-0.0900408	-0.186928	0.00684653	0.0685314	-0.268434	-0.609397	0.0725297	0.122814	-0.52611	-0.943902	-0.108319	0.0135809	-0.320258	-1.18491	0.544397	0.467862	0.102558	0.0299055	0.175211	0.00566132
CPET	Load	W	Quantitative	1331	7960	Age, sex and comorbidities	1.59324	-0.761811	3.94828	0.184847	All controls	-4.62843	-9.40296	0.146105	0.0574302	7.20688	3.45997	10.9538	0.000163309	-1.73058	-3.13441	-0.326751	0.0156833	-4.13143	-8.97498	0.712128	0.094558	-5.45701	-11.2968	0.382823	0.0670238	-16.0918	-29.7264	-2.45712	0.0207109	-0.626731	-1.72999	0.476531	0.265529
DXA	FMI	kg/m2	Quantitative	1540	14187	Age, sex and comorbidities	-0.0812137	-0.205585	0.043158	0.200593	All controls	-0.123978	-0.341919	0.0939635	0.264866	0.0407051	-0.156987	0.238397	0.686531	0.0718903	0.00471799	0.139063	0.0359348	0.22581	-0.0111906	0.46281	0.0618383	0.344853	0.0621991	0.627507	0.0167886	0.527542	-0.0463723	1.10146	0.0716033	-0.00335674	-0.0546909	0.0479774	0.898019
OI 5 min	Heart rate difference	Beats per min	Quantitative	1524	566	Age, sex and comorbidities	0.605958	-0.400561	1.61248	0.238006	Contemporary controls	0.605958	-0.400561	1.61248	0.238006	NA	NA	NA	NA	0.0657755	-0.225121	0.356672	0.657635	0.327799	-0.693357	1.34896	0.529234	0.421952	-0.793	1.6369	0.496057	0.130084	-2.47878	2.73895	0.922147	-0.00498565	-0.223942	0.213971	0.964403
Sleep	Heart rate variability		Quantitative	405	2658	Age, sex and comorbidities	4.89542	-3.61274	13.4036	0.259428	All controls	-1.56833	-19.691	16.5543	0.865311	8.13444	-7.50248	23.7714	0.307915	-0.400557	-4.71538	3.91426	0.85562	-3.08549	-18.9225	12.7515	0.702564	-4.31105	-22.244	13.6219	0.637511	-29.1756	-68.1796	9.82828	0.142617	-1.8889	-6.87124	3.09344	0.457437
Hearing	Hearing impairment at 0.5 kHz		Binary	1548	1502	Age, sex and comorbidities	1.21856	0.868788	1.56834	0.268911	All controls after 2019	1.13704	0.641453	1.63263	0.608436	1.2857	0.746987	1.82442	0.365571	1.1634	1.01229	1.33706	0.0328302	1.27814	0.739496	2.20914	0.352948	1.46177	0.808848	2.64176	0.601744	1.68685	0.685154	4.15305	0.966085	1.02099	0.905472	1.15125	0.736098
Taste	Taste intensity salty	Scale from 0 to 7	Quantitative	1554	579	Age, sex and comorbidities	-0.0523377	-0.148819	0.0441435	0.287677	Contemporary controls	-0.0523377	-0.148819	0.0441435	0.287677	NA	NA	NA	NA	-0.0206176	-0.051352	0.0101167	0.188566	-0.0617964	-0.169947	0.0463544	0.262745	-0.115479	-0.247343	0.016385	0.0860784	-0.15109	-0.422686	0.120507	0.275558	0.0217076	-0.00134425	0.0447595	0.0649352
Vital signs	Diastolic blood pressure	mmHg	Quantitative	1556	14337	Age, sex and comorbidities	0.267346	-0.260387	0.795079	0.320748	All controls	0.948815	0.0167877	1.88084	0.0460098	-0.64713	-1.47715	0.182886	0.126479	-0.234738	-0.525846	0.0563707	0.114001	-0.00599518	-1.03105	1.01906	0.990854	-0.571798	-1.7954	0.651807	0.359709	-2.91888	-5.42056	-0.417194	0.022204	0.208107	-0.0106387	0.426852	0.062227
Taste	Taste intensity bitter	Scale from 0 to 7	Quantitative	1555	579	Age, sex and comorbidities	-0.0555135	-0.177273	0.0662456	0.371525	Contemporary controls	-0.0555135	-0.177273	0.0662456	0.371525	NA	NA	NA	NA	-0.00182213	-0.0409397	0.0372954	0.927255	0.042461	-0.0952933	0.180215	0.545747	-0.0628764	-0.232914	0.107162	0.468596	0.0559853	-0.287185	0.399155	0.749152	0.033304	0.00404953	0.0625584	0.0256605
Smell	Odor intensity banana	Scale from 0 to 7	Quantitative	1556	14039	Age, sex and comorbidities	0.0213849	-0.0375161	0.080286	0.476707	All controls	-0.114976	-0.225462	-0.00448892	0.041387	0.144976	0.0554807	0.23447	0.00149802	-0.0164173	-0.0520713	0.0192368	0.366791	-0.0606959	-0.186499	0.0651075	0.344335	-0.0915899	-0.240438	0.0572583	0.227804	0.0341323	-0.265355	0.33362	0.82324	0.0377421	0.0109368	0.0645473	0.00578545
Hearing	Hearing impairment at 6 kHz		Binary	1548	1502	Age, sex and comorbidities	0.939703	0.759564	1.11984	0.498838	All controls after 2019	0.899964	0.659575	1.14035	0.390524	1.08146	0.816219	1.34671	0.562367	1.03634	0.961185	1.11737	0.352703	1.35089	1.03565	1.7621	NA	1.23533	0.904013	1.68808	0.580689	0.93057	0.505868	1.71183	0.714971	0.972943	0.915764	1.03369	0.373091
Spirometry	FEV1/FVC ratio	Ratio	Quantitative	1446	12930	Age, sex and comorbidities	-0.00122731	-0.00479761	0.00234298	0.500462	All controls	-0.00636865	-0.0118423	-0.000894994	0.0225794	0.00576916	6.9635e-05	0.0114687	0.0472618	0.000565513	-0.00116724	0.00229827	0.522382	0.00180623	-0.0042456	0.00785806	0.55856	0.00358437	-0.00382858	0.0109973	0.343274	0.00373386	-0.0120524	0.0195201	0.64294	-0.000295248	-0.00160867	0.00101817	0.659506
Smell	Odor pleasantness banana	Scale from 1 to 7	Quantitative	1542	13986	Age, sex and comorbidities	-0.0197151	-0.0789081	0.0394779	0.513881	All controls	-0.102266	-0.206707	0.00217627	0.0549642	0.0806588	-0.00969532	0.171013	0.0801727	0.00733782	-0.0263197	0.0409953	0.669155	0.0273483	-0.0914022	0.146099	0.651709	0.0022771	-0.139585	0.144139	0.974902	-0.0437583	-0.331671	0.244154	0.765787	-0.00696569	-0.0323419	0.0184105	0.590567
Smell	Odor intensity licorice	Scale from 0 to 7	Quantitative	1556	14039	Age, sex and comorbidities	-0.0178079	-0.0830713	0.0474555	0.592781	All controls	-0.387413	-0.515108	-0.259719	2.74005e-09	0.39348	0.295448	0.491513	3.63198e-15	-0.0338215	-0.0763192	0.00867609	0.118794	-0.139368	-0.289279	0.0105424	0.0684301	-0.214635	-0.392429	-0.0368402	0.0179753	-0.108325	-0.464633	0.247983	0.551255	0.069931	0.0380484	0.101814	1.71534e-05
Taste	Identification bitter		Binary	1555	579	Age, sex and comorbidities	1.09639	0.756851	1.43592	0.597166	Contemporary controls	1.09639	0.756851	1.43592	0.597166	NA	NA	NA	NA	1.03491	0.930216	1.15139	0.526974	1.19737	0.823908	1.74011	0.643323	1.07625	0.697478	1.66072	0.626489	0.666998	0.320004	1.39026	0.517126	1.11272	1.01354	1.22161	0.0197791
Taste	Identification salty		Binary	1554	579	Age, sex and comorbidities	1.09185	0.725826	1.45787	0.639659	Contemporary controls	1.09185	0.725826	1.45787	0.639659	NA	NA	NA	NA	1.08443	0.96277	1.22147	0.178196	1.25498	0.827361	1.9036	0.985483	1.20078	0.738887	1.95142	0.999685	1.76465	0.64005	4.86526	0.991187	0.97481	0.891024	1.06648	0.581151
OI 5 min	Systolic blood pressure difference	mmHg	Quantitative	1524	566	Age, sex and comorbidities	-0.214423	-1.17575	0.746905	0.661984	Contemporary controls	-0.214423	-1.17575	0.746905	0.661984	NA	NA	NA	NA	-0.0523791	-0.353304	0.248546	0.732985	0.0682518	-0.988214	1.12472	0.899238	-0.131784	-1.43998	1.17641	0.843479	-0.920454	-3.68059	1.83969	0.513355	0.103724	-0.123209	0.330656	0.370331
Taste	Identification sweet		Binary	1555	579	Age, sex and comorbidities	1.05162	0.783425	1.31982	0.713685	Contemporary controls	1.05162	0.783425	1.31982	0.713685	NA	NA	NA	NA	0.969175	0.890843	1.0544	0.467349	0.830117	0.614267	1.12182	0.0154651	0.752019	0.530351	1.06634	0.0348021	0.749338	0.369489	1.51969	0.0720037	1.01554	0.951365	1.08405	0.641708
OI 5 min	Diastolic blood pressure difference	mmHg	Quantitative	1524	566	Age, sex and comorbidities	0.147103	-0.647556	0.941761	0.716737	Contemporary controls	0.147103	-0.647556	0.941761	0.716737	NA	NA	NA	NA	0.0323072	-0.222913	0.287528	0.804051	0.288825	-0.607052	1.1847	0.527458	0.306206	-0.779751	1.39216	0.580498	-2.61909	-4.90141	-0.336766	0.0244994	-0.100437	-0.293064	0.0921909	0.306804
Hearing	PTA hearing impairment		Binary	1548	1502	Age, sex and comorbidities	1.03867	0.830936	1.24641	0.720302	All controls after 2019	0.943454	0.658328	1.22858	0.689511	1.16557	0.859948	1.47119	0.325985	0.997939	0.915822	1.08742	0.962434	1.04039	0.757983	1.42802	0.63936	1.05921	0.741396	1.51325	0.39792	0.883727	0.467277	1.67133	0.975056	1.05195	0.978688	1.1307	0.17172
Taste	Taste pleasantness sour	Scale from 1 to 7	Quantitative	1552	579	Age, sex and comorbidities	0.0230082	-0.108911	0.154928	0.732468	Contemporary controls	0.0230082	-0.108911	0.154928	0.732468	NA	NA	NA	NA	-0.0221438	-0.063736	0.0194484	0.296713	-0.0789584	-0.225282	0.0673648	0.290216	-0.0697744	-0.246143	0.106594	0.438098	0.0795537	-0.283606	0.442713	0.667663	-0.0330142	-0.0643599	-0.0016685	0.0389865
OI 5 min	Postural orthostatic tachycardia syndrome		Binary	1524	566	Age, sex and comorbidities	0.953921	0.64138	1.26646	0.767813	Contemporary controls	0.953921	0.64138	1.26646	0.767813	NA	NA	NA	NA	0.924678	0.834186	1.02499	0.133168	0.728291	0.528215	1.00415	0.241872	0.73757	0.494963	1.09909	0.0662215	0.374287	0.0848017	1.65198	0.0819328	0.998517	0.933272	1.06832	0.965657
Hearing	Hearing impairment at 4 kHz		Binary	1548	1502	Age, sex and comorbidities	0.974534	0.779623	1.16944	0.795361	All controls after 2019	0.801789	0.541149	1.06243	0.0974217	1.36993	1.08466	1.65521	0.0298535	0.966498	0.889685	1.04994	0.419513	1.01538	0.756811	1.36229	0.209453	0.932801	0.66559	1.30729	0.40313	0.984121	0.520692	1.86001	0.513733	0.99888	0.933505	1.06883	0.974105
Hearing	Hearing impairment at 8 kHz		Binary	1548	1502	Age, sex and comorbidities	1.02409	0.835183	1.21299	0.804888	All controls after 2019	1.01135	0.763606	1.25909	0.928855	1.04445	0.761684	1.32721	0.762935	1.03125	0.954898	1.1137	0.433029	1.0542	0.804712	1.38105	0.511168	1.02739	0.751382	1.40479	0.109606	1.30765	0.691317	2.47347	0.0428718	1.01663	0.955971	1.08113	0.599887
Taste	Identification sour		Binary	1553	579	Age, sex and comorbidities	0.946037	0.464848	1.42723	0.820621	Contemporary controls	0.946037	0.464848	1.42723	0.820621	NA	NA	NA	NA	0.998208	0.86473	1.15229	0.980467	0.834435	0.484924	1.43586	0.258521	0.784188	0.425575	1.44499	0.159772	1.02342	0.343155	3.05224	0.229813	1.06565	0.940241	1.20778	0.308619
Taste	Hypogeusia		Binary	1553	579	Age, sex and comorbidities	0.963998	0.599809	1.32819	0.843904	Contemporary controls	0.963998	0.599809	1.32819	0.843904	NA	NA	NA	NA	0.965127	0.861495	1.08123	0.53905	0.963415	0.639966	1.45034	0.178896	1.06768	0.669955	1.70153	0.409307	0.849492	0.345239	2.09025	0.39932	0.915977	0.830274	1.01053	0.0709939
Taste	Taste intensity sour	Scale from 0 to 7	Quantitative	1553	579	Age, sex and comorbidities	-0.0088528	-0.0992865	0.0815809	0.847844	Contemporary controls	-0.0088528	-0.0992865	0.0815809	0.847844	NA	NA	NA	NA	-0.0197436	-0.0485522	0.00906499	0.179188	-0.0817438	-0.183071	0.0195836	0.113835	-0.0933808	-0.213716	0.0269545	0.128267	-0.110697	-0.362365	0.140971	0.388627	0.00195767	-0.019841	0.0237563	0.860277
Taste	Taste pleasantness salty	Scale from 1 to 7	Quantitative	1554	579	Age, sex and comorbidities	-0.0106046	-0.12295	0.101741	0.853221	Contemporary controls	-0.0106046	-0.12295	0.101741	0.853221	NA	NA	NA	NA	0.00362219	-0.0317638	0.0390082	0.840988	0.0285386	-0.0959544	0.153032	0.65321	9.7492e-05	-0.147329	0.147524	0.998966	-0.127646	-0.425759	0.170468	0.401341	0.000638129	-0.0260091	0.0272854	0.962564
Hearing	Hearing impairment at 2 kHz		Binary	1548	1502	Age, sex and comorbidities	1.02088	0.78323	1.25853	0.86469	All controls after 2019	1.00084	0.662455	1.33923	0.996098	1.01322	0.663335	1.3631	0.941373	1.03742	0.940781	1.14398	0.462067	1.08411	0.743872	1.57998	0.743264	1.09925	0.723108	1.67106	0.651514	1.36734	0.705008	2.65192	0.93311	1.00168	0.91754	1.09354	0.970085
Taste	Taste pleasantness bitter	Scale from 1 to 7	Quantitative	1547	579	Age, sex and comorbidities	-0.0072497	-0.0970549	0.0825555	0.87428	Contemporary controls	-0.0072497	-0.0970549	0.0825555	0.87428	NA	NA	NA	NA	-0.0122849	-0.0407553	0.0161855	0.397701	-0.0351767	-0.135401	0.065048	0.491505	-0.0158728	-0.137541	0.105795	0.79818	-0.196388	-0.446264	0.0534881	0.123452	-0.0108599	-0.0322296	0.0105097	0.319221
Vital signs	SpO2	%	Quantitative	1556	14166	Age, sex and comorbidities	-0.00820924	-0.123125	0.106706	0.888647	Contemporary controls	-0.00820924	-0.123125	0.106706	0.888647	NA	NA	NA	NA	-0.0147614	-0.051193	0.0216702	0.427105	-0.0308981	-0.15908	0.0972836	0.636601	-0.0814127	-0.244038	0.0812127	0.326491	-0.0378903	-0.344012	0.268231	0.808315	-0.0117349	-0.0390457	0.0155759	0.399692
Smell	Identification licorice		Binary	1518	13872	Age, sex and comorbidities	1.0077	0.893622	1.12178	0.895154	All controls	0.764042	0.564936	0.963148	0.00776256	1.36995	1.19396	1.54594	0.000409809	0.999673	0.939533	1.06366	0.991757	1.04269	0.840369	1.29373	0.513185	1.05499	0.815894	1.36415	0.387065	0.698797	0.413008	1.18234	0.0166175	1.017	0.970398	1.06583	0.480463
OI 5 min	Orthostatic hypotension		Binary	1559	582	Age, sex and comorbidities	1.01504	0.701791	1.32828	0.925537	Contemporary controls	1.01504	0.701791	1.32828	0.925537	NA	NA	NA	NA	0.99526	0.902916	1.09705	0.923788	0.895777	0.637293	1.2591	0.674151	0.956471	0.642552	1.42375	0.479249	1.23649	0.590529	2.58905	0.384361	1.00423	0.931442	1.0827	0.912635
Hearing	Hearing impairment at 1 kHz		Binary	1548	1502	Age, sex and comorbidities	0.991039	0.70855	1.27353	0.950197	All controls after 2019	0.934218	0.537953	1.33048	0.73733	1.13253	0.719646	1.54541	0.556318	1.09687	0.977884	1.23033	0.114999	1.47698	0.926877	2.35357	0.533462	1.47111	0.881668	2.45461	0.620611	1.9925	0.934915	4.24642	0.852424	0.990561	0.892424	1.09949	0.858244
