# Supplementary material for: Physical and cognitive impact following SARS-CoV-2 infection in a large population-based case-control study
Source: Commun Med (Lond). 2023 Jul 6;3:94. doi: 10.1038/s43856-023-00326-5 (PMC10325957; doi:10.1038/s43856-023-00326-5)
Supplement: Supplementary file 7 — Supplementary Data 5 [file 43856_2023_326_MOESM7_ESM.xlsx]

## Sheet: Sheet1
Supplementary Data 5. Cognitive test measures. The associations of SARS-CoV-2 status, the severity scale, severity categories and time since diagnosis with cognitive measures. The association of SARS-CoV-2 status was performed separately using all available controls and only using contemporary controls. Furthermore, historic controls were compared to contemporary controls. Effects are from a line…
						SARS-CoV-2 cases vs controls					SARS-CoV-2 cases vs contemporary controls				Contemporary controls vs historic controls				Severity Scale				Severity category 1 vs 2-4				Severity category 1 vs 3-4				Severity category 1 vs 4				Time since SARS-CoV-2 diagnosis
Test	Trait	Type of trait	N cases	N controls	Variables that are adjusted for	Effect	CI lower	CI upper	P-value	Controls used	Effect	CI lower	CI upper	P-value	Effect	CI lower	CI upper	P-value	Effect	CI lower	CI upper	P-value	Effect	CI lower	CI upper	P-value	Effect	CI lower	CI upper	P-value	Effect	CI lower	CI upper	P-value	Effect	CI lower	CI upper	P-value
Letter Fluency	LF-Total number of words	Quantitative	1273	9325	Age, sex and education	0.2369	0.17855	0.29525	1.75428e-15	All controls	-0.20345	-0.327614	-0.0792855	0.00132014	0.454887	0.539152	0.370621	7.47173e-15	-0.00774039	-0.0375124	0.0220317	0.610347	-0.0114954	-0.118929	0.0959384	0.833887	-0.00504318	-0.132388	0.122302	0.93813	-0.252594	-0.509302	0.00411525	0.0537831	0.0189129	-0.00564965	0.0434754	0.131253
Category Fluency	CF-Total number of words	Quantitative	1269	9308	Age, sex and education	0.163028	0.104499	0.221557	4.77641e-08	All controls	-0.023633	-0.155245	0.107979	0.724877	0.192835	0.243272	0.142398	0.000942238	0.0118185	-0.0191567	0.0427938	0.45456	-0.00388472	-0.11566	0.10789	0.94569	0.0612348	-0.0695997	0.192069	0.358963	-0.154248	-0.415334	0.106837	0.24688	0.0177805	-0.00675537	0.0423165	0.155502
Wechsler Memory Scale	LM-II Logical memory delayed recall total score	Quantitative	1360	525	Age, sex and education	-0.237024	-0.336861	-0.137188	3.26697e-06	All controls	-0.237024	-0.336861	-0.137188	3.26697e-06	NA	NA	NA	NA	-0.00381821	-0.0341183	0.0264819	0.804919	-0.0678713	-0.177184	0.0414418	0.223626	-0.0417269	-0.170062	0.0866081	0.523946	0.139886	-0.116234	0.396005	0.284395	-0.00811585	-0.0333865	0.0171549	0.529044
Trail Making Test	TMT-A	Quantitative	1217	1701	Age, sex and education	-0.160301	-0.233506	-0.087096	1.77133e-05	All controls	0.00929003	-0.121144	0.139724	0.888977	-0.203581	-0.401239	-0.00592247	0.00145026	0.0147041	-0.0174425	0.0468508	0.369976	0.0990069	-0.0157904	0.213804	0.0909511	0.0846216	-0.0513669	0.22061	0.222598	0.154779	-0.116302	0.42586	0.263098	-0.0239848	-0.0486087	0.000639005	0.0562445
Wechsler Memory Scale	LM-I Logical memory immediate recall total score	Quantitative	1363	525	Age, sex and education	-0.183533	-0.283569	-0.0834963	0.000323229	All controls	-0.183533	-0.283569	-0.0834963	0.000323229	NA	NA	NA	NA	-0.00299141	-0.0330767	0.0270938	0.845483	-0.0546855	-0.163235	0.0538643	0.32344	-0.0327721	-0.160316	0.0947718	0.61453	0.117928	-0.135963	0.371818	0.362619	-0.0108862	-0.0361296	0.0143572	0.397971
Wechsler Memory Scale	LM-II Logical memory delayed recognition total score	Quantitative	1365	525	Age, sex and education	-0.155125	-0.255239	-0.055011	0.00238955	All controls	-0.155125	-0.255239	-0.055011	0.00238955	NA	NA	NA	NA	-0.00130819	-0.031265	0.0286486	0.931791	0.00530679	-0.102837	0.113451	0.923377	0.0119377	-0.11454	0.138416	0.853232	0.0984759	-0.155681	0.352632	0.447598	-0.00364853	-0.028953	0.021656	0.777481
Spatial Working Memory	SWM Strategy score	Quantitative	1252	9100	Age, sex and education	-0.0832014	-0.142219	-0.0241839	0.00572451	All controls	0.206858	0.0698903	0.343826	0.00307515	-0.299778	-0.338549	-0.261006	2.88938e-07	0.0141409	-0.0181773	0.0464591	0.391113	0.0921046	-0.024248	0.208457	0.120774	0.048929	-0.0882164	0.186074	0.484387	0.227903	-0.0393497	0.495155	0.0946401	-0.00885085	-0.0334218	0.0157201	0.480174
Spatial Working Memory	SWM Between-search errors, 8 boxes	Quantitative	1252	9100	Age, sex and education	-0.064153	-0.12318	-0.00512641	0.0331531	All controls	0.119708	-0.00499653	0.244412	0.0599082	-0.190021	-0.217302	-0.162739	0.00137282	0.0136813	-0.0149781	0.0423406	0.34945	0.0670171	-0.0361984	0.170233	0.203155	0.0796283	-0.0452323	0.204489	0.211312	0.111241	-0.124104	0.346586	0.354217	-0.00569842	-0.030272	0.0188752	0.649463
Wechsler Abbreviated Scale of Intelligence	WASI-IS Matrix Reasoning	Quantitative	1217	1701	Age, sex and education	-0.0747842	-0.14817	-0.00139868	0.0457865	All controls	-0.210234	-0.333074	-0.0873943	0.000795259	0.162597	0.154674	0.170521	0.015581	-0.00837225	-0.0383867	0.0216422	0.584569	-0.00282809	-0.110115	0.104459	0.958795	-0.0125699	-0.140497	0.115358	0.847283	-0.170105	-0.420689	0.0804789	0.183348	0.0147305	-0.0107337	0.0401947	0.256872
Digit Coding	Total number of codes minus errors	Quantitative	1265	9192	Age, sex and education	0.0454594	-0.0132709	0.10419	0.129239	All controls	-0.175281	-0.301849	-0.0487135	0.00664027	0.228085	0.25326	0.202911	0.000118078	-0.0160134	-0.0448614	0.0128345	0.276598	-0.0902407	-0.194071	0.0135894	0.0884795	-0.0740685	-0.195168	0.0470312	0.230606	-0.196942	-0.435776	0.0418912	0.106047	0.010895	-0.0136448	0.0354349	0.384199
Wechsler Abbreviated Scale of Intelligence	WASI-IS Word comprehension	Quantitative	1218	1704	Age, sex and education	0.0443671	-0.0290066	0.117741	0.235954	All controls	-0.186961	-0.316107	-0.0578151	0.0045477	0.277594	0.404522	0.150665	1.67341e-05	0.0289065	-0.00292619	0.0607392	0.075104	0.06156	-0.0523086	0.175429	0.289317	0.142401	0.00824003	0.276561	0.0374906	-0.0664592	-0.34498	0.212062	0.64001	-0.00730252	-0.0328329	0.0182279	0.575054
Trail Making Test	TMT-B	Quantitative	1217	1701	Age, sex and education	0.00719116	-0.0662436	0.080626	0.847793	All controls	0.187734	0.0588666	0.316601	0.0042992	-0.216727	-0.281775	-0.15168	0.000910961	0.00926781	-0.0221031	0.0406387	0.562564	0.0972163	-0.0147871	0.20922	0.0888991	0.0408135	-0.091219	0.172846	0.544601	0.0898676	-0.180769	0.360505	0.515152	-0.00871095	-0.0332908	0.0158689	0.487299
Letter Fluency	LF-Total number of words	Quantitative	1220	9292	Age, sex, education and comorbidities	0.225691	0.165756	0.285626	1.57626e-13	All controls	-0.221149	-0.351646	-0.090653	0.000895127	0.457406	0.336962	0.57785	9.81286e-14	0.00109292	-0.0301561	0.032342	0.945348	0.00885965	-0.102684	0.120403	0.876286	0.020749	-0.113722	0.15522	0.762325	-0.212741	-0.491555	0.0660744	0.134781	-0.0880458	-0.301997	0.125905	0.419906
Category Fluency	CF-Total number of words	Quantitative	1217	9275	Age, sex, education and comorbidities	0.147436	0.0872181	0.207653	1.59593e-06	All controls	-0.0565825	-0.194431	0.0812661	0.421098	0.208846	0.088605	0.329087	0.000663298	0.00809019	-0.024484	0.0406644	0.626407	-0.0122184	-0.128449	0.104013	0.836761	0.0413214	-0.0972992	0.179942	0.559048	-0.217506	-0.502108	0.0670953	0.134152	0.00622671	-0.115572	0.128025	0.920185
Wechsler Memory Scale	LM-II Logical memory delayed recall total score	Quantitative	1306	498	Age, sex, education and comorbidities	-0.239255	-0.341727	-0.136783	4.73305e-06	All controls	-0.239255	-0.341727	-0.136783	4.73305e-06	NA	NA	NA	NA	-0.0042415	-0.0360648	0.0275818	0.793911	-0.0728793	-0.186434	0.0406757	0.20842	-0.0415844	-0.17714	0.0939712	0.547661	0.199247	-0.0770493	0.475543	0.157531	-0.00799341	-0.0338163	0.0178294	0.544041
Trail Making Test	TMT-A	Quantitative	1168	1672	Age, sex, education and comorbidities	-0.141731	-0.217345	-0.0661171	0.000238945	All controls	0.0429381	-0.0940371	0.179913	0.538946	-0.20785	-0.339019	-0.0766808	0.00189761	0.0176728	-0.0160763	0.051422	0.304722	0.122028	0.00285236	0.241205	0.0447592	0.117784	-0.0246311	0.2602	0.105015	0.227104	-0.0639448	0.518152	0.126171	-0.00241097	-0.00860201	0.00378007	0.445296
Wechsler Memory Scale	LM-I Logical memory immediate recall total score	Quantitative	1309	498	Age, sex, education and comorbidities	-0.181459	-0.284222	-0.0786969	0.000538181	All controls	-0.181459	-0.284222	-0.0786969	0.000538181	NA	NA	NA	NA	-0.00367181	-0.0352907	0.0279471	0.81995	-0.05862	-0.171434	0.0541941	0.308466	-0.0373721	-0.172203	0.0974586	0.586945	0.142824	-0.132515	0.418164	0.309299	-0.0101197	-0.0359484	0.0157091	0.442531
Wechsler Memory Scale	LM-II Logical memory delayed recognition total score	Quantitative	1311	498	Age, sex, education and comorbidities	-0.147688	-0.250815	-0.0445618	0.00500155	All controls	-0.147688	-0.250815	-0.0445618	0.00500155	NA	NA	NA	NA	-0.000308569	-0.0318399	0.0312227	0.984697	-0.000872598	-0.113442	0.111697	0.987878	0.0125678	-0.121671	0.146806	0.854405	0.146326	-0.129984	0.422636	0.299288	-0.00407674	-0.0300395	0.021886	0.758262
Spatial Working Memory	SWM Strategy score	Quantitative	1200	9067	Age, sex, education and comorbidities	-0.0855999	-0.146416	-0.0247838	0.00580242	All controls	0.237172	0.0926777	0.381667	0.0012948	-0.33184	-0.452599	-0.211081	7.20491e-08	0.0232615	-0.0106497	0.0571728	0.178796	0.125733	0.00490281	0.246562	0.0413972	0.101638	-0.0429602	0.246236	0.168301	0.302013	0.0124195	0.591606	0.0409479	-0.0044326	-0.0738539	0.0649887	0.900407
Spatial Working Memory	SWM Between-search errors, 8 boxes	Quantitative	1200	9067	Age, sex, education and comorbidities	-0.0504597	-0.111262	0.0103422	0.10382	All controls	0.155245	0.0244233	0.286067	0.020023	-0.209474	-0.332043	-0.086905	0.000809008	0.0162962	-0.0138823	0.0464747	0.289879	0.0789245	-0.0286639	0.186513	0.150487	0.0962854	-0.0357896	0.22836	0.153039	0.15404	-0.101185	0.409264	0.23683	-0.0288661	-0.166089	0.108357	0.680116
Wechsler Abbreviated Scale of Intelligence	WASI-IS Matrix Reasoning	Quantitative	1168	1672	Age, sex, education and comorbidities	-0.0937453	-0.16957	-0.0179208	0.0153829	All controls	-0.224418	-0.353923	-0.0949129	0.000682628	0.161195	0.0233352	0.299055	0.0219193	-0.0113319	-0.0429874	0.0203236	0.482909	-0.0122322	-0.12418	0.0997158	0.83042	-0.00700798	-0.142557	0.128541	0.919286	-0.211197	-0.484129	0.0617344	0.12935	-0.000414315	-0.105774	0.104946	0.99385
Digit Coding	Total number of codes minus errors	Quantitative	1213	9159	Age, sex, education and comorbidities	0.00346892	-0.0567067	0.0636445	0.91004	All controls	-0.221127	-0.352725	-0.0895287	0.000989737	0.229843	0.108227	0.351459	0.000212034	-0.0148762	-0.0450604	0.015308	0.334054	-0.0942303	-0.201756	0.0132949	0.0858593	-0.0882826	-0.215219	0.0386541	0.172835	-0.247993	-0.506606	0.0106198	0.0601744	-0.103853	-0.380046	0.172341	0.461129
Wechsler Abbreviated Scale of Intelligence	WASI-IS Word comprehension	Quantitative	1169	1675	Age, sex, education and comorbidities	0.0345933	-0.0412147	0.110401	0.371106	All controls	-0.201138	-0.336729	-0.0655474	0.00364324	0.278346	0.145804	0.410887	3.85292e-05	0.0268298	-0.00672185	0.0603815	0.117038	0.0334088	-0.0853325	0.15215	0.581318	0.135401	-0.00614826	0.27695	0.0608111	-0.0799099	-0.381712	0.221893	0.603789	-0.178051	-0.405971	0.049868	0.12573
Trail Making Test	TMT-B	Quantitative	1168	1672	Age, sex, education and comorbidities	0.0268586	-0.04884	0.102557	0.486788	All controls	0.213005	0.0778273	0.348183	0.00201203	-0.202874	-0.336083	-0.0696658	0.00283536	0.0131905	-0.0198982	0.0462791	0.434606	0.122026	0.00521321	0.23884	0.0406118	0.090109	-0.0490012	0.229219	0.204229	0.191194	-0.10344	0.485828	0.203415	0.00290626	-0.00531897	0.0111315	0.4886
