# Supplementary material for: Physical and cognitive impact following SARS-CoV-2 infection in a large population-based case-control study
Source: Commun Med (Lond). 2023 Jul 6;3:94. doi: 10.1038/s43856-023-00326-5 (PMC10325957; doi:10.1038/s43856-023-00326-5)
Supplement: Supplementary file 8 — Supplementary Data 6 [file 43856_2023_326_MOESM8_ESM.xlsx]

## Sheet: Sheet1
Supplementary Data 6. Blood tests. The associations of SARS-CoV-2 status, the severity scale, severity categories and time since diagnosis with blood tests. Effects are from a generalized additive models (gam() in R mcgv package), adjusting for age, sex, a smoothing function of month of measure indicator (and comorbidities when specified). P-values are obtained with a likelihood ratio test. To es…
				SARS-CoV-2 cases vs contemporary controls								Severity Scale				Severity category 1 vs 2-4				Severity category 1 vs 3-4				Severity category 1 vs 4				Time since SARS-CoV-2 diagnosis
Variable name	Measure	Unit	Variables that are adjusted for	Ncases	Ncontrols	Mean	SD	Effect	CI lower	CI upper	P-value	Effect	CI lower	CI upper	P-value	Effect	CI lower	CI upper	P-value	Effect	CI lower	CI upper	P-value	Effect	CI lower	CI upper	P-value	Effect	CI lower	CI upper	P-value
HDL	HDL-Cholesterol	mmol/L	Age, sex and month of measure	1677	572	1.62558	0.462289	-0.017	-0.0592751	0.0252751	0.417889	-0.031	-0.0426729	-0.0193271	1.7721e-07	0.012	-0.348692	0.372692	0.94738	-0.0008	-0.135927	0.134327	0.990718	23	12.967	33.033	5.43132e-06	-0.00284693	-0.0147452	0.00905136	0.63915
TRIG	Triglycerides	mmol/L	Age, sex and month of measure	1676	572	1.45642	0.920232	0.034	-0.0562478	0.124248	0.456728	0.045	0.0227774	0.0672226	8.11972e-05	-0.00018	-0.0152451	0.0148851	0.981631	-0.11	-0.159228	-0.0607725	1.22804e-05	-0.23	-0.329442	-0.130558	5.94943e-06	0.0196464	-0.00145461	0.0407475	0.0681984
ApoA	Apolipoprotein A-1	g/L	Age, sex and month of measure	1676	575	1.66692	0.31349	0.0022	-0.0269074	0.0313074	0.879633	-0.016	-0.0239747	-0.00802533	0.000141043	-0.077	-0.118617	-0.0353835	0.000274148	0.16	0.0656373	0.254363	0.00105553	-0.13	-0.197008	-0.0629923	0.000101377	-0.00163558	-0.00976877	0.0064976	0.693517
CysC2	Cystatin C	mg/L	Age, sex and month of measure	1676	573	0.895004	0.167594	0.0019	-0.0136617	0.0174617	0.809354	0.0074	0.00308967	0.0117103	0.000735281	0.14	0.0610472	0.218953	0.000732829	-0.055	-0.0892038	-0.0207962	0.00169643	1.3	0.52821	2.07179	0.0010078	-0.00397932	-0.00819082	0.000232184	0.0642122
ALP	Alkaline phosphatase	U/L	Age, sex and month of measure	1676	572	73.5022	31.3801	1	-2.13128	4.13128	0.517678	1.5	0.6026	2.3974	0.000795658	-0.037	-0.0653819	-0.00861807	0.00997642	0.14	0.0436747	0.236325	0.00386264	0.27	0.087941	0.452059	0.00334143	1.00601	0.168162	1.84387	0.0187199
RDW-CV	Red cell distribution width-CV	%	Age, sex and month of measure	1683	599	13.0148	0.914911	-0.097	-0.183183	-0.0108169	0.0267938	0.039	0.0162089	0.0617911	0.000884134	3.3	0.109305	6.49069	0.0404274	0.021	0.00380992	0.0381901	0.0160407	-3.4	-5.7225	-1.0775	0.00417123	0.00579341	-0.0154582	0.027045	0.593194
TNT-HSST	Cardiac troponin T	pg/mL	Age, sex and month of measure	1676	574	5.56051	4.2451	0.22	-0.159565	0.599565	0.26369	0.16	0.0586769	0.261323	0.00221295	0.069	-0.0121159	0.150116	0.0971867	-1.3	-2.4284	-0.171598	0.0239375	6.7	2.03723	11.3628	0.00472271	-0.000807807	-0.101744	0.100128	0.987487
CHOL	Total cholesterol	mmol/L	Age, sex and month of measure	1676	575	5.3135	1.11788	0.033	-0.0769039	0.142904	0.552839	-0.044	-0.0733273	-0.0146727	0.00356632	0.013	-0.00233728	0.0283373	0.0998129	-0.14	-0.265916	-0.0140843	0.0335116	17	5.01622	28.9838	0.00530406	0.0195583	-0.0103609	0.0494775	0.200283
CRP	C-reactive Protein	mg/L	Age, sex and month of measure	1676	575	1.94632	3.01508	0.28	-0.0199686	0.579969	0.0634311	0.12	0.0364619	0.203538	0.00537019	-3.4	-7.52692	0.726918	0.103303	4.4	0.216336	8.58366	0.0384428	-0.092	-0.157658	-0.0263417	0.00606872	-0.0220602	-0.107432	0.0633112	0.612595
TESTO	Testosterone	nmol/L	Age, sex and month of measure	1676	574	8.42433	8.93399	-0.0009	-0.460946	0.459146	0.996933	-0.17	-0.294565	-0.0454349	0.00758744	-0.0076	-0.016831	0.00163103	0.108548	0.32	0.000733367	0.639267	0.048191	-1.6	-2.77969	-0.420313	0.0076601	-0.0635413	-0.188859	0.0617768	0.320466
RDW-SD	Red cell distribution width-SD	fL	Age, sex and month of measure	1683	599	41.8057	3.07528	-0.097	-0.369518	0.175518	0.485657	0.095	0.0205996	0.1694	0.0128572	30	-7.1068	67.1068	0.115318	-0.3	-0.606556	0.00655639	0.0522897	-0.85	-1.47576	-0.224237	0.0079319	-0.0418467	-0.111581	0.0278872	0.239692
HGB	Hemoglobin	g/L	Age, sex and month of measure	1683	599	143.919	12.5735	-0.071	-1.05001	0.908006	0.88655	-0.32	-0.584884	-0.0551163	0.0163601	-0.045	-0.106135	0.016135	0.145044	0.36	-0.0130791	0.733079	0.0587693	0.0042	0.00060329	0.00779671	0.0219604	0.119502	-0.144848	0.383851	0.375726
LDL	LDL-Cholesterol	mmol/L	Age, sex and month of measure	1676	573	3.29399	0.999317	0.043	-0.0540828	0.140083	0.390929	-0.032	-0.0584838	-0.00551622	0.0170231	-0.66	-1.60184	0.281841	0.17263	-0.093	-0.206521	0.0205205	0.108362	0.42	0.0433133	0.796687	0.0274972	0.0157436	-0.0092665	0.0407537	0.217453
GLUC3	Glucose	mmol/L	Age, sex and month of measure	1676	573	5.1542	1.45412	-0.018	-0.158942	0.122942	0.798384	0.043	0.00479286	0.0812071	0.0263856	-0.07	-0.174362	0.0343622	0.188613	-3.9	-8.84835	1.04835	0.122641	0.71	0.0646311	1.35537	0.0305168	0.00116021	-0.0348319	0.0371523	0.94963
IG percentage	Immature granulocyte percentage	%	Age, sex and month of measure	1567	562	0.292626	0.216277	-0.00023	-0.0222733	0.0218133	0.983902	0.0072	0.000360641	0.0140394	0.0389786	0.023	-0.0111437	0.0571437	0.193611	-0.41	-0.961258	0.141258	0.143474	0.096	0.00939736	0.182603	0.0305397	-0.00688788	-0.0131905	-0.000585253	0.0323489
HCT	Hematocrit	%	Age, sex and month of measure	1683	599	41.5202	3.21862	0.065	-0.197026	0.327026	0.626799	-0.071	-0.142309	0.000309377	0.051269	-0.16	-0.413408	0.0934075	0.205899	0.023	-0.00839453	0.0543945	0.156702	0.31	0.0218618	0.598138	0.0358113	0.0545073	-0.0161093	0.125124	0.130501
IG count	Immature granulocyte count	10^9/L	Age, sex and month of measure	1567	562	0.018814	0.0152675	-0.00043	-0.00198629	0.00112629	0.585441	0.00043	-1.79154e-05	0.000877915	0.0619176	-0.26	-0.702834	0.182834	0.247259	-0.63	-1.57469	0.314692	0.192318	3.4	-0.01677	6.81677	0.0535459	-0.000431544	-0.000845517	-1.75718e-05	0.0412021
MCHC	Mean corpuscular hemoglobin concentration	g/L	Age, sex and month of measure	1683	599	346.442	8.81657	-0.69	-1.48825	0.108247	0.0890527	-0.2	-0.423823	0.0238227	0.0841926	-0.67	-1.84528	0.505283	0.2645	0.11	-0.0495026	0.269503	0.193841	-0.44	-0.917262	0.0372621	0.0705177	-0.158292	-0.376553	0.0599682	0.155365
T4	Total thyroxine	nmol/L	Age, sex and month of measure	1676	574	98.1913	18.9809	-0.45	-2.30653	1.40653	0.63163	0.39	-0.122438	0.902438	0.132456	-0.27	-0.758106	0.218106	0.277701	2.2	-1.09226	5.49226	0.200066	-0.078	-0.162982	0.00698197	0.072589	-0.297359	-0.80016	0.205441	0.246559
ALT	Alanine Aminotransferase	U/L	Age, sex and month of measure	1676	575	23.4423	16.6169	-0.85	-2.48092	0.780918	0.306328	0.31	-0.100986	0.720986	0.140458	-0.43	-1.20382	0.343824	0.277763	-0.12	-0.298672	0.0586724	0.205578	22	-2.78678	46.7868	0.0766133	0.0563043	-0.344093	0.456702	0.782876
T3	Total triiodothyronine	nmol/L	Age, sex and month of measure	1676	574	1.695	0.362993	0.043	0.00777354	0.0782265	0.0158314	0.0074	-0.00253354	0.0173335	0.143887	-0.051	-0.145092	0.0430921	0.292441	-0.0069	-0.0179228	0.00412278	0.222782	0.042	-0.0054932	0.0894932	0.0871481	-0.00276196	-0.0125846	0.00706064	0.581625
EO count	Eosinophils	10^9/L	Age, sex and month of measure	1676	593	0.196408	0.152424	-0.0056	-0.0206949	0.00949487	0.468296	-0.0029	-0.00676112	0.000961124	0.147417	0.14	-0.124547	0.404547	0.2983	0.0012	-0.000822996	0.003223	0.246361	0.11	-0.0398437	0.259844	0.146838	0.000178518	-0.00377002	0.00412706	0.9294
SHBG	Sex hormone-binding globulin	nmol/L	Age, sex and month of measure	1676	574	56.3524	44.2796	0.48	-3.51568	4.47568	0.815398	-0.84	-2.00349	0.323487	0.155808	-0.058	-0.169118	0.0531178	0.302533	0.7	-0.484629	1.88463	0.250053	1.5	-0.581902	3.5819	0.15043	-0.818478	-1.9198	0.282848	0.14541
MCH	Mean corpuscular hemoglobin	pg	Age, sex and month of measure	1683	599	30.5674	1.57029	0.057	-0.0952077	0.209208	0.460738	-0.031	-0.0738128	0.0118128	0.161722	-0.0071	-0.0208147	0.00661467	0.307637	-0.023	-0.0642601	0.0182601	0.271737	-0.052	-0.129315	0.0253152	0.186869	-0.0507725	-0.0913017	-0.0102434	0.0141757
EO percentage	Eosinophils percentage	%	Age, sex and month of measure	1676	593	3.17596	2.19535	-0.16	-0.380188	0.0601877	0.14551	-0.039	-0.0955466	0.0175466	0.182072	-0.88	-2.60303	0.843032	0.316497	0.27	-0.207739	0.747739	0.276156	-0.32	-0.805757	0.165757	0.190689	0.00313129	-0.0515507	0.0578133	0.910649
LDH	Lactate dehydrogenase	U/L	Age, sex and month of measure	1676	572	164.216	27.6896	0.27	-2.42978	2.96978	0.844686	0.51	-0.248055	1.26806	0.183484	0.15	-0.147115	0.447115	0.326073	3.1	-2.67647	8.87647	0.286653	34	-17.1766	85.1766	0.195582	0.103162	-0.666302	0.872627	0.792754
GGT	γ-Glutamyltransferase	U/L	Age, sex and month of measure	1676	573	32.4378	47.7115	3.4	-1.32179	8.12179	0.159545	0.86	-0.491512	2.21151	0.211157	-0.075	-0.226972	0.076972	0.334875	0.022	-0.0195022	0.0635022	0.30443	2.2	-1.19125	5.59125	0.205827	1.349	0.0929909	2.605	0.0354319
proBNP	pro-Brain natriuretic peptide	pg/mL	Age, sex and month of measure	1676	574	57.1556	100.245	3.3	-6.40501	13.005	0.505591	1.8	-1.1073	4.7073	0.227664	-0.13	-0.403434	0.143434	0.339857	0.94	-0.860228	2.74023	0.307473	1.3	-0.887865	3.48787	0.233453	-0.123332	-2.88306	2.63639	0.930211
NE percentage	Neutrophils percentage	%	Age, sex and month of measure	1683	599	52.356	8.66829	-0.22	-1.06338	0.623381	0.612942	0.14	-0.0995656	0.379566	0.24394	0.012	-0.0124343	0.0364343	0.354779	13	-11.881	37.881	0.311956	-1.1	-3.07678	0.876781	0.269185	-0.193862	-0.417519	0.0297954	0.0895269
RBC	Red blood cell	10^12/L	Age, sex and month of measure	1683	599	4.71501	0.417592	-0.011	-0.0464825	0.0244825	0.554413	-0.0056	-0.0151918	0.00399177	0.255918	0.062	-0.0737268	0.197727	0.373816	-0.14	-0.412892	0.132892	0.320517	-0.15	-0.447566	0.147566	0.329704	0.0122203	0.00262128	0.0218192	0.012684
AST	Aspartate Aminotransferase	U/L	Age, sex and month of measure	1676	575	22.5624	9.70189	-0.2	-1.15973	0.759726	0.679987	0.15	-0.117771	0.417771	0.283128	0.37	-0.48096	1.22096	0.397022	-0.15	-0.476331	0.176331	0.356859	-0.28	-0.85828	0.29828	0.339884	0.00296399	-0.248284	0.254212	0.981556
B12	Vitamin B12	pmol/L	Age, sex and month of measure	1676	574	480.159	217.187	-8.4	-30.6033	13.8033	0.460775	3.1	-2.87467	9.07467	0.304672	2	-2.79675	6.79675	0.408852	-0.0075	-0.0236384	0.00863844	0.363066	-0.18	-0.546782	0.186782	0.341363	1.37171	-4.66276	7.40619	0.655993
ALB	Albumin	g/L	Age, sex and month of measure	1676	575	47.7152	3.25932	-0.13	-0.412423	0.152423	0.38346	-0.04	-0.116993	0.0369933	0.30953	-0.024	-0.0853652	0.0373652	0.44017	0.017	-0.0221278	0.0561278	0.386272	3.4	-3.7922	10.5922	0.359985	-0.0914785	-0.170349	-0.012608	0.0231352
LY percentage	Lymphocytes percentage	%	Age, sex and month of measure	1683	599	35.2109	8.01507	0.29	-0.483782	1.06378	0.461395	-0.11	-0.327999	0.107999	0.335314	-0.012	-0.046076	0.022076	0.480452	-1	-3.31215	1.31215	0.388282	0.01	-0.0118178	0.0318178	0.367574	0.201018	-0.00268827	0.404725	0.0532662
RF	Rheumatoid factor	IU/mL	Age, sex and month of measure	1676	573	10.7641	28.6731	-2	-4.87354	0.873542	0.18148	-0.21	-0.695717	0.275717	0.407911	-0.055	-0.207053	0.0970535	0.481509	0.94	-1.23974	3.11974	0.398328	0.16	-0.199007	0.519007	0.375672	0.0221765	-0.426706	0.471058	0.922872
FT4	Free Thyroxine (T4)	pmol/L	Age, sex and month of measure	1676	574	16.3787	2.40266	-0.24	-0.48721	0.00720977	0.0617911	-0.027	-0.0923426	0.0383426	0.416014	7.3	-13.9174	28.5174	0.499687	0.43	-0.601251	1.46125	0.412513	-2.5	-8.21873	3.21873	0.390009	-0.00576434	-0.0721418	0.0606131	0.864866
ApoB	Apolipoprotein B	g/L	Age, sex and month of measure	1676	575	1.03192	0.278142	0.016	-0.0117613	0.0437613	0.266159	-0.0031	-0.0105788	0.00437878	0.423212	0.068	-0.128593	0.264593	0.500012	-0.18	-0.619214	0.259214	0.42306	0.016	-0.0206885	0.0526885	0.391295	0.00476546	-0.00222693	0.0117578	0.181804
MCV	Mean corpuscular volume	fL	Age, sex and month of measure	1683	599	88.2225	3.81669	0.34	-0.0274014	0.707401	0.0660626	-0.039	-0.14278	0.0647802	0.459831	-0.078	-0.310004	0.154004	0.510936	-0.36	-1.28963	0.569626	0.441981	-0.019	-0.064174	0.026174	0.40377	-0.114422	-0.212611	-0.0162334	0.0224947
FOL	Folate	nmol/L	Age, sex and month of measure	1676	574	22.3196	11.9439	0.13	-1.04769	1.30769	0.825313	-0.1	-0.431365	0.231365	0.539594	-0.49	-1.96346	0.983457	0.51261	3	-5.2671	11.2671	0.469814	-24	-82.2819	34.2819	0.410412	-0.128219	-0.441903	0.185465	0.423158
CA2	Calcium	mmol/L	Age, sex and month of measure	1676	575	2.41295	0.100748	0.0063	-0.00348266	0.0160827	0.20965	-0.00074	-0.0033414	0.0018614	0.577798	-0.85	-3.54308	1.84308	0.53609	-0.5	-1.90634	0.906341	0.488973	-0.059	-0.209404	0.0914037	0.445284	-0.000434453	-0.00308699	0.00221809	0.748233
NE count	Neutrophils	10^9/L	Age, sex and month of measure	1683	599	3.30925	1.19765	0.028	-0.0893358	0.145336	0.639052	0.0089	-0.023716	0.041516	0.592449	-0.25	-1.0452	0.545202	0.544572	0.0009	-0.00165858	0.00345858	0.492651	-0.73	-2.61344	1.15344	0.446666	-0.0163763	-0.0488071	0.0160544	0.322451
TP	Total protein	g/L	Age, sex and month of measure	1676	572	74.7261	5.40713	0.36	-0.0999409	0.819941	0.12211	0.032	-0.0925634	0.156563	0.613354	-0.1	-0.468456	0.268456	0.595795	-0.072	-0.302156	0.158156	0.537206	-0.013	-0.0476603	0.0216603	0.468119	-0.00940582	-0.136608	0.117797	0.884784
TSH	Thyroid-stimulating hormone (thyrotropin)	mIU/L	Age, sex and month of measure	1676	574	2.10039	1.35672	0.096	-0.0399364	0.231936	0.166336	-0.0087	-0.0455686	0.0281686	0.64554	0.00058	-0.00158218	0.00274218	0.59801	4	-8.8483	16.8483	0.546146	-0.24	-0.917697	0.437697	0.485368	-0.00214236	-0.0365737	0.0322889	0.902951
CREA2	Creatinine	umol/L	Age, sex and month of measure	1676	572	84.4869	17.3474	0.33	-1.16064	1.82064	0.666269	0.075	-0.339986	0.489986	0.723441	0.00043	-0.00117012	0.00203012	0.600605	-0.038	-0.191996	0.115996	0.628915	0.089	-0.202379	0.380379	0.54813	-0.299157	-0.723009	0.124696	0.166737
PHOS2	Phosphate	mmol/L	Age, sex and month of measure	1676	573	1.1154	0.191085	-0.0075	-0.0267024	0.0117024	0.446227	-0.00093	-0.0061606	0.0043006	0.726158	0.1	-0.342326	0.542326	0.651151	7	-22.7682	36.7682	0.645009	0.31	-0.755557	1.37556	0.570264	-0.00168273	-0.00699783	0.00363237	0.534998
LY count	Lymphocytes	LY count	Age, sex and month of measure	1683	599	2.15311	0.625868	0.055	-0.00716256	0.117163	0.0837269	-0.0031	-0.0203261	0.0141261	0.727142	-0.033	-0.175943	0.109943	0.651325	0.031	-0.110199	0.172199	0.671479	-0.24	-1.14656	0.666558	0.604924	0.0126964	-0.00447482	0.0298677	0.147464
FT3	Free triiodothyronine	pmol/L	Age, sex and month of measure	1676	574	4.89272	0.684621	0.075	0.0116491	0.138351	0.0205458	-0.0027	-0.0199825	0.0145825	0.756251	-0.04	-0.240889	0.160889	0.699008	-0.33	-1.86753	1.20753	0.673807	0.058	-0.225352	0.341352	0.687745	0.00438743	-0.0132305	0.0220054	0.625542
MO count	Monocytes count	10^9/L	Age, sex and month of measure	1683	599	0.521383	0.152653	0.0098	-0.00533514	0.0249351	0.206787	0.00064	-0.00360202	0.00488202	0.768219	-0.025	-0.155803	0.105803	0.702571	-0.035	-0.201283	0.131283	0.679532	-3.1	-18.8939	12.6939	0.700928	-0.0013112	-0.00553851	0.00291611	0.543311
PDW	Platelet distribution width	fL	Age, sex and month of measure	1683	599	12.6086	1.98378	-0.021	-0.221193	0.179193	0.840259	0.0078	-0.0473915	0.0629915	0.783162	-0.022	-0.13784	0.0938395	0.70931	-0.0065	-0.0384289	0.0254289	0.687847	0.24	-1.07413	1.55413	0.721255	-0.0223288	-0.0738708	0.0292132	0.395946
LIPA2	Lipoprotein (a)	nmol/L	Age, sex and month of measure	1676	572	43.4495	69.0138	-1.2	-8.12938	5.72938	0.726013	0.26	-1.6934	2.2134	0.794793	0.24	-1.21943	1.69943	0.742263	-0.015	-0.0887501	0.0587501	0.699651	-0.52	-3.45933	2.41933	0.730896	0.376576	-1.45349	2.20664	0.68677
VITD-T	Vitamin D	nmol/L	Age, sex and month of measure	1675	574	70.3544	30.5112	-0.51	-3.46142	2.44142	0.733185	0.095	-0.6969	0.8869	0.814364	-0.47	-3.28219	2.34219	0.743387	0.097	-0.419675	0.613675	0.713561	-0.00079	-0.00592043	0.00434043	0.761492	-0.773135	-1.57819	0.0319195	0.0599728
BILT	Bilirubin total	umol/L	Age, sex and month of measure	1676	575	9.78181	5.08197	-0.48	-0.97219	0.0121899	0.0558097	0.014	-0.12363	0.15163	0.838191	1.2	-5.73009	8.13009	0.744879	0.042	-0.198748	0.282748	0.732722	0.9	-9.28863	11.0886	0.862282	-0.145261	-0.273592	-0.0169302	0.0266509
UA2	Uric acid	mg/dL	Age, sex and month of measure	1676	572	5.28134	1.35349	0.17	0.0569172	0.283083	0.00371709	0.0031	-0.0286076	0.0348076	0.847772	0.15	-0.800297	1.1003	0.75786	1	-6.68337	8.68337	0.792323	1.4	-15.281	18.081	0.871318	-0.00688088	-0.0371004	0.0233386	0.65545
E2	Estradiol	pmol/L	Age, sex and month of measure	1676	574	215.371	353.974	-9.3	-44.0191	25.4191	0.6012	-1	-11.4617	9.46167	0.850445	1.6	-8.71941	11.9194	0.759127	0.43	-2.9297	3.7897	0.80352	0.033	-0.450263	0.516263	0.894548	2.00353	-5.19714	9.2042	0.585584
PLT	Platelets	10^9/L	Age, sex and month of measure	1683	599	274.898	64.761	3.4	-2.72396	9.52396	0.281075	0.16	-1.60678	1.92678	0.858926	0.026	-0.169927	0.221927	0.796104	0.0087	-0.0645197	0.0819197	0.816538	0.34	-6.07812	6.75812	0.916303	0.0320671	-1.75051	1.81465	0.971878
WBC	White blood cell	10^9/L	Age, sex and month of measure	1683	599	6.22633	1.56832	0.081	-0.0757759	0.237776	0.309136	0.0035	-0.0393053	0.0463053	0.87199	0.7	-5.57662	6.97662	0.827108	-0.01	-0.148976	0.128976	0.886467	2.9	1.82794	3.97206	1.1631e-07	-0.00464629	-0.0473778	0.0380852	0.831263
BA percentage	Basophils percentage	%	Age, sex and month of measure	1683	598	0.772907	0.346227	-0.018	-0.0520961	0.0160961	0.29445	0.00068	-0.0089422	0.0103022	0.889503	-0.0016	-0.0201705	0.0169705	0.869421	-0.016	-0.256961	0.224961	0.895861	0.09	0.0537034	0.126297	1.34153e-06	0.00327523	-0.00597637	0.0125268	0.487858
BA count	Basophils	10^9/L	Age, sex and month of measure	1683	598	0.0473104	0.0218651	7.8e-06	-0.00212789	0.00214349	0.994307	1.6e-05	-0.000593125	0.000625125	0.960212	0.0029	-0.0323669	0.0381669	0.872656	0.00084	-0.0173649	0.0190449	0.927646	-0.62	-0.874038	-0.365962	1.98788e-06	0.000283807	-0.00030857	0.000876184	0.34785
DBIL	Bilirubin direct	umol/L	Age, sex and month of measure	1676	575	2.87457	1.16057	-0.089	-0.201991	0.023991	0.120895	0.00042	-0.0309099	0.0317499	0.979132	0.0059	-0.106597	0.118397	0.917976	0.0084	-0.17634	0.19314	0.928952	-0.56	-0.789634	-0.330366	2.37556e-06	-0.0330341	-0.0626668	-0.00340135	0.0290305
UREA	Urea	mmol/L	Age, sex and month of measure	1676	572	5.46588	1.61888	0.067	-0.0801754	0.214175	0.374425	0.00051	-0.039765	0.040785	0.980292	0.074	-1.74576	1.89376	0.936455	0.00037	-0.0218875	0.0226275	0.97436	0.49	0.287559	0.692441	2.44189e-06	-0.0211789	-0.0617855	0.0194278	0.306807
MO percentage	Monocytes percentage	%	Age, sex and month of measure	1683	599	8.50267	2.00344	0.057	-0.139193	0.253193	0.571953	-0.00045	-0.0558088	0.0549088	0.987389	0.00096	-0.0255779	0.0274979	0.943333	0.0087	-0.607313	0.624713	0.978032	0.85	0.50024	1.19976	2.54744e-06	-0.0255829	-0.0809352	0.0297695	0.365133
NRBC percentage	Nucleated red blood cells percentage	%	Age, sex and month of measure	45	9	0.155556	0.0537874	-0.0055	-0.0509742	0.0399742	0.814133	NA	NA	NA	NA	NA	NA	NA	NA	NA	NA	NA	NA	NA	NA	NA	NA	NA	NA	NA	NA
NRBC count	Nucleated red blood cells count	10^9/L	Age, sex and month of measure	45	9	0.0101852	0.00136083	5.8e-05	-0.00107105	0.00118705	0.920241	NA	NA	NA	NA	NA	NA	NA	NA	NA	NA	NA	NA	NA	NA	NA	NA	NA	NA	NA	NA
UA2	Uric acid	mg/dL	Age, sex, comorbidities and month of measure	1558	538	5.29055	1.35362	0.15	0.0361891	0.263811	0.0079	-0.017	-0.0491046	0.0151046	0.29	-0.056	-0.206011	0.0940106	0.45	-1	-3.5035	1.5035	0.41	2.3	-1.3799	5.9799	0.2	-0.0121493	-0.0425442	0.0182456	0.43349
TNT-HSST	Cardiac troponin T	pg/mL	Age, sex, comorbidities and month of measure	1558	540	5.50559	4.08131	0.46	0.0885392	0.831461	0.015	0.13	0.0236229	0.236377	0.018	-0.024	-0.0527893	0.00478929	0.1	-0.034	-0.0694201	0.0014201	0.061	-0.46	-0.699552	-0.220448	0.00022	-0.00919104	-0.114051	0.0956688	0.863621
RDW-CV	Red cell distribution width-CV	%	Age, sex, comorbidities and month of measure	1564	564	13.0191	0.904889	-0.11	-0.197606	-0.0223942	0.016	0.021	-0.00194074	0.0439407	0.08	17	-8.34041	42.3404	0.2	0.02	-0.0136014	0.0536014	0.24	-0.12	-0.220574	-0.0194262	0.025	0.00451907	-0.0168422	0.0258803	0.678458
FT3	Free triiodothyronine	pmol/L	Age, sex, comorbidities and month of measure	1558	540	4.89505	0.689768	0.075	0.00942552	0.140574	0.024	-0.0055	-0.0237284	0.0127284	0.54	-0.1	-0.475587	0.275587	0.56	-0.0056	-0.0247787	0.0135787	0.59	0.5	-0.466401	1.4664	0.33	0.00217746	-0.0162346	0.0205895	0.816729
T3	Total triiodothyronine	nmol/L	Age, sex, comorbidities and month of measure	1558	540	1.69253	0.362649	0.037	0.00140234	0.0725977	0.024	0.0028	-0.00748364	0.0130836	0.58	5.6	-16.7286	27.9286	0.62	0.23	-0.846562	1.30656	0.67	-0.0025	-0.00800053	0.00300053	0.38	-0.00244616	-0.0120374	0.00714506	0.61723
MCV	Mean corpuscular volume	fL	Age, sex, comorbidities and month of measure	1564	564	88.2229	3.81154	0.34	-0.0357396	0.71574	0.072	0.021	-0.0874022	0.129402	0.73	0.016	-0.0649144	0.0969144	0.74	-0.22	-1.84847	1.40847	0.83	17	-37.8604	71.8604	0.59	-0.114453	-0.215583	-0.0133226	0.0266864
MCHC	Mean corpuscular hemoglobin concentration	g/L	Age, sex, comorbidities and month of measure	1564	564	346.397	8.83418	-0.67	-1.49952	0.159523	0.11	-0.14	-0.376854	0.096854	0.25	-0.38	-1.35825	0.598247	0.44	-0.059	-0.186684	0.0686843	0.41	3.3	-1.66661	8.26661	0.18	-0.142881	-0.371958	0.0861974	0.221709
MO count	Monocytes count	10^9/L	Age, sex, comorbidities and month of measure	1564	564	0.522281	0.15359	0.014	-0.00153947	0.0295395	0.11	-0.0012	-0.00564866	0.00324866	0.61	0.22	-0.660903	1.1009	0.62	0.11	-0.43031	0.65031	0.68	-0.016	-0.0533105	0.0213105	0.42	-0.0029206	-0.0073328	0.0014916	0.194689
FT4	Free Thyroxine (T4)	pmol/L	Age, sex, comorbidities and month of measure	1558	540	16.3882	2.41353	-0.22	-0.477041	0.0370411	0.12	-0.02	-0.0889842	0.0489842	0.58	-3.2	-13.9456	7.54559	0.6	-0.057	-0.309675	0.195675	0.66	0.15	-0.186196	0.486196	0.36	-0.00786391	-0.0770855	0.0613577	0.823826
LY count	Lymphocytes	LY count	Age, sex, comorbidities and month of measure	1564	564	2.15709	0.62806	0.052	-0.0117802	0.11578	0.12	-0.0045	-0.0225245	0.0135245	0.65	-0.026	-0.140676	0.0886762	0.65	0.87	-5.34585	7.08585	0.75	0.094	-0.205471	0.393471	0.5	0.00811787	-0.00969049	0.0259262	0.371752
proBNP	pro-Brain natriuretic peptide	pg/mL	Age, sex, comorbidities and month of measure	1558	540	56.4138	97.5776	7.5	-2.05498	17.055	0.12	0.36	-2.69099	3.41099	0.76	-0.02	-0.157297	0.117297	0.78	0.015	-0.129529	0.159529	0.83	6.2	-19.451	31.851	0.59	-0.222072	-3.08044	2.6363	0.878989
UREA	Urea	mmol/L	Age, sex, comorbidities and month of measure	1558	538	5.48235	1.63052	0.12	-0.0328582	0.272858	0.14	-0.0046	-0.0471672	0.0379672	0.82	0.0099	-0.148153	0.167953	0.91	-0.0085	-0.15317	0.13617	0.94	0.86	-2.79805	4.51805	0.7	-0.0253905	-0.0679057	0.0171248	0.241971
CA2	Calcium	mmol/L	Age, sex, comorbidities and month of measure	1558	541	2.41371	0.101269	0.0071	-0.00307084	0.0172708	0.15	-0.00047	-0.00321911	0.00227911	0.71	0.17	-0.838229	1.17823	0.71	-0.027	-0.189938	0.135938	0.76	0.033	-0.0585792	0.124579	0.52	-0.000115819	-0.0028908	0.00265916	0.934813
TSH	Thyroid-stimulating hormone	mIU/L	Age, sex, comorbidities and month of measure	1558	540	2.10199	1.36906	0.099	-0.0426931	0.240693	0.15	-0.0085	-0.0474743	0.0304743	0.67	1.5	-5.78757	8.78757	0.68	-0.0047	-0.0281588	0.0187588	0.76	0.13	-0.261587	0.521587	0.52	0.00519538	-0.03101	0.0414008	0.778553
CRP	C-reactive protein	mg/L	Age, sex, comorbidities and month of measure	1558	541	1.9239	2.97408	0.22	-0.0728394	0.512839	0.16	0.047	-0.035357	0.129357	0.27	-0.014	-0.0490655	0.0210655	0.45	-0.1	-0.344682	0.144682	0.41	-0.1	-0.261043	0.0610432	0.19	-0.0464893	-0.129827	0.0368486	0.274404
BILT	Bilirubin total	umol/L	Age, sex, comorbidities and month of measure	1558	541	9.76989	5.01383	-0.35	-0.853162	0.153162	0.17	0.069	-0.0743007	0.212301	0.34	0.0098	-0.0160544	0.0356544	0.46	0.017	-0.0240075	0.0580075	0.45	-0.82	-2.07707	0.437071	0.2	-0.0914068	-0.224631	0.0418172	0.178894
RF	Rheumatoid factor	IU/mL	Age, sex, comorbidities and month of measure	1558	539	10.9263	29.6801	-2.2	-5.28307	0.883072	0.17	-0.2	-0.72523	0.32523	0.46	-0.0058	-0.0214849	0.00988486	0.48	-0.042	-0.157761	0.0737606	0.48	-0.34	-0.851859	0.171859	0.21	-0.0182603	-0.502187	0.465667	0.941054
TP	Total protein	g/L	Age, sex, comorbidities and month of measure	1558	538	74.7182	5.40671	0.33	-0.138781	0.798781	0.17	0.039	-0.0897963	0.167796	0.54	-0.028	-0.123117	0.0671174	0.57	-0.051	-0.239437	0.137437	0.62	-8.5	-25.5201	8.52005	0.33	-0.00622031	-0.136331	0.123891	0.925357
ApoB	Apolipoprotein B	g/L	Age, sex, comorbidities and month of measure	1558	541	1.03226	0.278809	0.018	-0.00889073	0.0448907	0.18	-0.0017	-0.00935046	0.00595046	0.66	-0.47	-2.35384	1.41384	0.65	0.081	-0.377337	0.539337	0.75	2.7	-5.08022	10.4802	0.51	0.00389626	-0.00319279	0.0109853	0.281539
GGT	γ-Glutamyltransferase	U/L	Age, sex, comorbidities and month of measure	1558	539	32.845	49.0963	3.4	-1.60229	8.40229	0.18	0.24	-1.20994	1.68994	0.71	-0.044	-0.334349	0.246349	0.74	0.19	-1.69845	2.07845	0.77	0.13	-0.255658	0.515658	0.52	1.1992	-0.142833	2.54124	0.0800773
EO percentage	Eosinophils percentage	%	Age, sex, comorbidities and month of measure	1558	559	3.18245	2.20177	-0.13	-0.354234	0.0942337	0.24	-0.045	-0.10476	0.01476	0.14	-0.062	-0.191826	0.0678262	0.35	-0.0056	-0.0172855	0.00608547	0.34	12	-1.0949	25.0949	0.073	0.00306718	-0.0543098	0.0604441	0.916568
MO percentage	Monocytes percentage	%	Age, sex, comorbidities and month of measure	1564	564	8.50522	2.00323	0.13	-0.071888	0.331888	0.24	-0.0021	-0.0603425	0.0561425	NA	-0.0082	-0.291735	0.275335	0.99	0.0051	-3.5617	3.5719	NA	0.00034	-0.0394085	0.0400885	NA	-0.02856	-0.0861037	0.0289837	0.330814
ALT	Alanine aminotransferase	U/L	Age, sex, comorbidities and month of measure	1558	541	23.6097	17.003	-0.93	-2.62924	0.76924	0.26	0.13	-0.300766	0.560766	0.49	0.0052	-0.0107287	0.0211287	0.5	-0.052	-0.227684	0.123684	0.54	0.18	-0.13141	0.49141	0.26	-0.0709203	-0.501235	0.359394	0.746718
BA percentage	Basophils percentage	%	Age, sex, comorbidities and month of measure	1564	563	0.774048	0.343651	-0.02	-0.0550235	0.0150235	0.29	0.00056	-0.00938946	0.0105095	NA	-0.13	-3.06679	2.80679	0.96	0.033	-3.39585	3.46185	NA	0.14	-1.85343	2.13343	0.89	0.00308847	-0.00646591	0.0126428	0.526454
CysC2	Cystatin C	mg/L	Age, sex, comorbidities and month of measure	1558	539	0.895973	0.16935	0.0063	-0.00963855	0.0222385	0.31	0.0046	8.48735e-05	0.00911513	0.044	-0.12	-0.274002	0.0340019	0.13	3.1	-1.36199	7.56199	0.17	0.065	0.0257116	0.104288	0.0012	-0.00468925	-0.00905796	-0.000320544	0.0355577
PLT	Platelets	10^9/L	Age, sex, comorbidities and month of measure	1564	564	275.621	65.2472	3.2	-3.09671	9.49671	0.32	-0.24	-2.08736	1.60736	0.8	-0.099	-0.934066	0.736066	0.82	0.057	-0.44536	0.55936	0.88	-0.13	-0.651669	0.391669	0.64	-0.384887	-2.09307	1.32329	0.658821
DBIL	Bilirubin direct	umol/L	Age, sex, comorbidities and month of measure	1558	541	2.87218	1.14997	-0.059	-0.174379	0.0563794	0.34	0.011	-0.0215546	0.0435546	0.53	-0.51	-2.06296	1.04296	0.56	-0.44	-1.94262	1.06262	0.57	0.7	-0.710783	2.11078	0.33	-0.0197604	-0.050208	0.0106871	0.203553
VITD-T	Vitamin D	nmol/L	Age, sex, comorbidities and month of measure	1557	540	70.7041	30.7163	1.1	-1.94387	4.14387	0.37	0.22	-0.612551	1.05255	0.61	0.08	-0.195291	0.355291	0.62	-0.23	-1.23177	0.771772	0.69	0.99	-1.37783	3.35783	0.43	-0.934127	-1.77226	-0.0959921	0.0290785
WBC	White blood cell	10^9/L	Age, sex, comorbidities and month of measure	1564	564	6.23419	1.57168	0.075	-0.081224	0.231224	0.42	-0.015	-0.058709	0.028709	0.51	0.13	-0.324223	0.584223	0.55	8.6	-20.6998	37.8998	0.56	0.08	-0.0808376	0.240838	0.32	-0.0169367	-0.0599098	0.0260365	0.439949
MCH	Mean corpuscular hemoglobin	pg	Age, sex, comorbidities and month of measure	1564	564	30.5639	1.5693	0.059	-0.0972882	0.215288	0.43	-0.0051	-0.0499543	0.0397543	0.8	0.0002	-0.00145506	0.00185506	0.81	-0.86	-8.89333	7.17333	0.83	-0.087	-0.401959	0.227959	0.62	-0.0490802	-0.0909442	-0.00721629	0.0217037
PDW	Platelet distribution width	fL	Age, sex, comorbidities and month of measure	1564	564	12.601	1.97237	-0.074	-0.275417	0.127417	0.47	-0.014	-0.0718429	0.0438429	0.63	-0.12	-0.62491	0.38491	0.65	0.32	-1.959	2.599	0.73	4.1	-6.79074	14.9907	0.45	-0.0231354	-0.0765853	0.0303144	0.396361
RDW-SD	Red cell distribution width-SD	fL	Age, sex, comorbidities and month of measure	1564	564	41.8222	3.08405	-0.11	-0.39214	0.17214	0.48	0.077	-0.0010367	0.155037	0.054	-2.1	-4.86177	0.661771	0.15	-0.012	-0.0291218	0.00512176	0.17	-0.12	-0.208446	-0.0315541	0.0079	-0.0445764	-0.117203	0.0280507	0.229165
LY percentage	Lymphocytes percentage	%	Age, sex, comorbidities and month of measure	1564	564	35.2271	7.98361	0.28	-0.515586	1.07559	0.49	-0.024	-0.251553	0.203553	0.84	0.0039	-1.51509	1.52289	0.92	0.0061	-0.180983	0.193183	0.97	-0.56	-3.75954	2.63954	0.73	0.19301	-0.01834	0.404359	0.0736632
NE percentage	Neutrophils percentage	%	Age, sex, comorbidities and month of measure	1564	564	52.328	8.6365	-0.3	-1.16569	0.565695	0.5	0.073	-0.176954	0.322954	0.57	-0.21	-1.01187	0.591871	0.6	-3.7	-16.9782	9.57819	0.63	-0.25	-0.773606	0.273606	0.36	-0.176065	-0.407712	0.0555817	0.136504
T4	Total thyroxine	nmol/L	Age, sex, comorbidities and month of measure	1558	540	98.1317	18.9229	-0.63	-2.52266	1.26266	0.5	0.28	-0.254485	0.814485	0.3	-0.1	-0.362679	0.162679	0.46	0.00087	-0.00123412	0.00297412	0.42	0.033	-0.0176327	0.0836327	0.2	-0.331474	-0.852498	0.189551	0.212609
FOL	Folate	nmol/L	Age, sex, comorbidities and month of measure	1558	540	22.3383	12.0096	0.37	-0.855699	1.5957	0.52	-0.058	-0.409312	0.293312	0.73	-0.0036	-0.0229208	0.0157208	0.74	0.0064	-0.0369127	0.0497127	0.81	0.0054	-0.0183183	0.0291183	0.57	-0.127756	-0.458403	0.202892	0.448984
ALP	Alkaline phosphatase	U/L	Age, sex, comorbidities and month of measure	1558	538	73.7211	32.0563	1	-2.27576	4.27576	0.53	1.1	0.147976	2.05202	0.019	-0.051	-0.114505	0.0125045	0.12	-0.89	-2.07006	0.29006	0.14	-0.44	-0.704477	-0.175523	0.0008	0.993777	0.107127	1.88043	0.0281831
EO count	Eosinophils	10^9/L	Age, sex, comorbidities and month of measure	1558	559	0.197104	0.153499	-0.0046	-0.020282	0.011082	0.57	-0.004	-0.00807407	7.40657e-05	0.055	2.4	-0.957323	5.75732	0.17	-0.029	-0.0716293	0.0136293	0.18	-0.85	-1.50753	-0.192474	0.013	5.46147e-07	-0.00395193	0.00395302	0.999784
B12	Vitamin B12	pmol/L	Age, sex, comorbidities and month of measure	1558	540	483.066	217.165	2.3	-20.6279	25.2279	0.62	2.2	-4.13203	8.53203	0.49	-0.073	-0.283733	0.137733	0.5	-0.024	-0.1014	0.0534005	0.55	-0.16	-0.453668	0.133668	0.31	1.44994	-4.88965	7.78953	0.654018
ALB	Albumin	g/L	Age, sex, comorbidities and month of measure	1558	541	47.744	3.26381	-0.077	-0.367426	0.213426	0.63	-0.012	-0.0923886	0.0683886	0.78	0.054	-0.327986	0.435986	0.8	-0.11	-1.08111	0.861114	0.83	-1.7	-7.95219	4.55219	0.6	-0.0748324	-0.156477	0.00681203	0.072618
TRIG	Triglycerides	mmol/L	Age, sex, comorbidities and month of measure	1558	538	1.44999	0.913959	-0.0093	-0.0989887	0.0803887	0.66	0.033	0.0109783	0.0550217	0.0034	-0.049	-0.0897874	-0.00821263	0.019	0.12	0.026082	0.213918	0.012	0.4	0.194825	0.605175	0.00014	0.0101299	-0.0103439	0.0306037	0.332319
HCT	Hematocrit	%	Age, sex, comorbidities and month of measure	1564	564	41.5495	3.19706	0.029	-0.236311	0.294311	0.68	-0.059	-0.133458	0.0154577	0.12	-0.036	-0.100274	0.0282736	0.27	0.058	-0.0398723	0.155872	0.24	0.78	0.0833008	1.4767	0.026	0.0700282	-0.00272632	0.142783	0.0594088
LDL	LDL-Cholesterol	mmol/L	Age, sex, comorbidities and month of measure	1558	539	3.29608	1.00188	0.014	-0.0832933	0.111293	0.71	-0.019	-0.0459876	0.00798758	0.17	-0.048	-0.161101	0.0651006	0.41	0.55	-0.720931	1.82093	0.4	-0.47	-1.08564	0.145642	0.14	0.0159282	-0.00921002	0.0410665	0.214461
PHOS2	Phosphate	mmol/L	Age, sex, comorbidities and month of measure	1558	539	1.11567	0.19156	-0.0027	-0.022461	0.017061	0.72	-0.0017	-0.00717957	0.00377957	0.55	-0.011	-0.047223	0.025223	0.57	0.16	-0.48238	0.80238	0.63	-0.025	-0.0735562	0.0235562	0.34	-0.00195499	-0.00744931	0.00353934	0.485655
CREA2	Creatinine	umol/L	Age, sex, comorbidities and month of measure	1558	538	84.5723	17.4466	0.35	-1.20658	1.90658	0.74	0.12	-0.320385	0.560385	0.56	0.052	-0.153357	0.257357	0.59	0.091	-0.275982	0.457982	0.63	-29	-91.4777	33.4777	0.36	-0.296644	-0.742921	0.149633	0.19283
LIPA2	Lipoprotein (a)	nmol/L	Age, sex, comorbidities and month of measure	1558	538	43.5203	68.8004	1.2	-5.96279	8.36279	0.74	0.25	-1.81887	2.31887	0.82	0.0002	-0.00204423	0.00244423	0.86	-0.027	-0.281971	0.227971	0.94	-0.43	-2.57076	1.71076	0.69	0.145157	-1.78395	2.07426	0.882772
SHBG	Sex hormone-binding globulin	nmol/L	Age, sex, comorbidities and month of measure	1558	540	56.2428	44.4587	0.84	-3.27492	4.95492	0.76	-0.24	-1.45782	0.977824	0.72	0.65	-4.45802	5.75802	0.74	0.00035	-0.00234928	0.00304928	0.8	-2.2	-9.05275	4.65275	0.56	-0.70888	-1.85817	0.44041	0.226878
E2	Estradiol	pmol/L	Age, sex, comorbidities and month of measure	1558	540	207.689	262.576	-26	-51.7285	-0.271462	0.78	-0.6	-7.79365	6.59365	0.86	-0.045	-0.505862	0.415862	0.92	-0.00068	-0.0782825	0.0769225	0.98	-2.5	-20.388	15.388	0.79	4.31515	-2.81779	11.4481	0.235915
IG percentage	Immature granulocyte percentage	%	Age, sex, comorbidities and month of measure	1462	530	0.29252	0.217819	0.0032	-0.0196531	0.0260531	0.79	0.0069	-0.00039106	0.0141911	0.062	-0.0064	-0.0160899	0.00328991	0.19	0.23	-0.107492	0.567492	0.19	-3.1	-5.54509	-0.654909	0.014	-0.00830127	-0.0149783	-0.00162422	0.0149392
NRBC percentage	Nucleated red blood cells percentage	%	Age, sex, comorbidities and month of measure	44	9	0.156604	0.0537424	0.0097	-0.0382974	0.0576974	0.79	NA	NA	NA	NA	NA	NA	NA	NA	NA	NA	NA	NA	NA	NA	NA	NA	NA	NA	NA	NA
TESTO	Testosterone	nmol/L	Age, sex, comorbidities and month of measure	1558	540	8.41176	8.91242	0.05	-0.418288	0.518288	0.79	-0.094	-0.224718	0.0367181	0.16	-0.051	-0.168952	0.0669516	0.4	-2.3	-7.51239	2.91239	0.38	0.0029	-0.000801712	0.00660171	0.13	-0.04395	-0.173169	0.0852686	0.505104
IG count	Immature granulocyte count	10^9/L	Age, sex, comorbidities and month of measure	1462	530	0.0187927	0.0151987	-0.00019	-0.00176028	0.00138028	0.81	0.00036	-0.000106861	0.000826861	0.14	-0.56	-1.79717	0.677167	0.38	-0.073	-0.226449	0.0804494	0.36	0.16	-0.0368017	0.356802	0.12	-0.000535497	-0.000964013	-0.000106981	0.0144309
RBC	Red blood cell	10^12/L	Age, sex, comorbidities and month of measure	1564	564	4.71839	0.416366	-0.015	-0.0505824	0.0205824	0.82	-0.0076	-0.0175391	0.0023391	0.13	-2.3	-6.58832	1.98832	0.3	-0.15	-0.438277	0.138277	0.31	0.77	-0.0305527	1.57055	0.061	0.0139775	0.00422403	0.023731	0.00503502
HDL	HDL-Cholesterol	mmol/L	Age, sex, comorbidities and month of measure	1559	538	1.62582	0.462147	-0.013	-0.0539276	0.0279276	0.83	-0.02	-0.0315503	-0.00844966	0.00085	0.11	0.0323727	0.187627	0.0081	-0.072	-0.121018	-0.0229818	0.0038	2.3	1.1646	3.4354	5.7e-05	0.00220499	-0.00941143	0.0138214	0.709914
CHOL	Total cholesterol	mmol/L	Age, sex, comorbidities and month of measure	1558	541	5.31483	1.11928	-9.3e-05	-0.109418	0.109232	0.84	-0.023	-0.0526464	0.00664638	0.13	-1	-2.84984	0.849836	0.29	0.0093	-0.00871875	0.0273187	0.3	-0.072	-0.142566	-0.00143351	0.043	0.0203191	-0.00952442	0.0501626	0.182247
NE count	Neutrophils	10^9/L	Age, sex, comorbidities and month of measure	1564	564	3.31129	1.19893	0.02	-0.0979538	0.137954	0.85	-0.005	-0.0384799	0.0284799	0.81	-0.022	-0.225861	0.181861	0.84	-0.023	-0.365207	0.319207	0.9	0.49	-1.7077	2.6877	0.66	-0.019069	-0.0502574	0.0121194	0.230957
AST	Aspartate aminotransferase	U/L	Age, sex, comorbidities and month of measure	1558	541	22.6405	9.8962	-0.081	-1.09665	0.934648	0.88	0.13	-0.156169	0.416169	0.38	-0.084	-0.327173	0.159173	0.48	3.3	-5.42646	12.0265	0.45	-0.052	-0.134332	0.0303323	0.21	0.0165884	-0.251789	0.284966	0.90359
LDH	Lactate dehydrogenase	U/L	Age, sex, comorbidities and month of measure	1558	538	164.562	27.6091	0.17	-2.58457	2.92457	0.89	0.065	-0.718606	0.848606	0.88	-0.26	-6.77051	6.25051	0.94	-0.00038	-0.0329994	0.0322394	NA	0.11	-0.615636	0.835636	0.81	0.159854	-0.629357	0.949065	0.691426
NRBC count	Nucleated red blood cells count	10^9/L	Age, sex, comorbidities and month of measure	44	9	0.0101887	0.00137361	1.3e-05	-0.00117621	0.00120221	0.98	NA	NA	NA	NA	NA	NA	NA	NA	NA	NA	NA	NA	NA	NA	NA	NA	NA	NA	NA	NA
GLUC3	Glucose	mmol/L	Age, sex, comorbidities and month of measure	1558	539	5.15956	1.47499	0.0023	-0.130858	0.135458	0.99	-0.0048	-0.0416678	0.0320678	0.82	0.0025	-0.0244512	0.0294512	0.86	-0.052	-0.632703	0.528703	0.9	0.27	-0.874887	1.41489	0.68	-0.00890858	-0.043094	0.0252768	0.609587
ApoA	Apolipoprotein A-1	g/L	Age, sex, comorbidities and month of measure	1558	541	1.66671	0.31339	0.0021	-0.02713	0.03133	NA	-0.0096	-0.0177577	-0.00144233	0.022	-0.011	-0.0253648	0.00336482	0.13	-0.23	-0.549994	0.0899936	0.16	18	7.04473	28.9553	0.00082	0.000285196	-0.00797161	0.008542	0.946033
BA count	Basophils	10^9/L	Age, sex, comorbidities and month of measure	1564	563	0.0474636	0.0218999	-5.8e-05	-0.00226102	0.00214502	NA	-0.00016	-0.000796768	0.000476768	0.62	-0.026	-0.130622	0.078622	0.63	4.5	-21.7385	30.7385	0.72	0.16	-0.232989	0.552989	0.44	0.000157834	-0.000448416	0.000764083	0.609932
HGB	Hemoglobin	g/L	Age, sex, comorbidities and month of measure	1564	564	144.003	12.4974	-0.18	-1.17562	0.815625	NA	-0.26	-0.537188	0.0171882	0.065	0.023	-0.0120455	0.0580455	0.2	-0.085	-0.220927	0.0509274	0.23	-0.083	-0.151181	-0.014819	0.017	0.17939	-0.0931488	0.451928	0.197208
