# Supplementary material for: Physical and cognitive impact following SARS-CoV-2 infection in a large population-based case-control study
Source: Commun Med (Lond). 2023 Jul 6;3:94. doi: 10.1038/s43856-023-00326-5 (PMC10325957; doi:10.1038/s43856-023-00326-5)
Supplement: Supplementary file 9 — Supplementary Data 7 [file 43856_2023_326_MOESM9_ESM.xlsx]

## Sheet: Sheet1
Supplementary Data 7. Long Covid and physiological, cognitive, and blood tests. The effect of the long Covid symptom cluster on physiological and cognitive traits. For binary traits, the effect is an OR from a logistic regression, regressing the trait against the symptom cluster status (1 for individuals that have any of the symptoms, 0 otherwise). For quantitative traits, the effect is from a li…
Test	Trait	Type of trait	Cases/Controls	Adjusting for	Effect	CI lower	CI upper	P-value
CPET	VO2 max	Quantitative	cases	Age and sex	-3.00586	-3.79983	-2.21189	1.16859e-13
CPET	Load	Quantitative	cases	Age and sex	-16.4373	-21.6405	-11.2342	5.94493e-10
DXA	FMI	Quantitative	cases	Age and sex	1.20458	0.82019	1.58897	8.14258e-10
CPET	Load	Quantitative	controls	Age and sex	-22.2054	-29.8233	-14.5875	1.10854e-08
CPET	VO2 max	Quantitative	controls	Age and sex	-3.45852	-4.64706	-2.26997	1.17476e-08
BMI	Obesity	Binary	cases	Age and sex	1.93492	1.53848	2.43352	1.85879e-08
BMI	BMI	Quantitative	cases	Age and sex	1.58761	1.02476	2.15046	3.2304e-08
DXA	FMI	Quantitative	cases	Age, sex and comorbidities	1.08176	0.693467	1.47006	4.74987e-08
Blood	CRP	Quantitative	controls	Age and sex	1.7496	1.12488	2.37432	6.18648e-08
CPET	Load	Quantitative	controls	Age, sex and comorbidities	-19.83	-27.4637	-12.1962	3.55361e-07
CPET	Load	Quantitative	cases	Age, sex and comorbidities	-13.6576	-19.0083	-8.307	5.64621e-07
CPET	VO2 max	Quantitative	cases	Age, sex and comorbidities	-1.84666	-2.57262	-1.1207	6.17226e-07
BMI	BMI	Quantitative	cases	Age, sex and comorbidities	1.41551	0.84699	1.98403	1.06072e-06
DXA	FMI	Quantitative	controls	Age and sex	1.29505	0.773881	1.81622	1.11375e-06
BMI	Obesity	Binary	cases	Age, sex and comorbidities	1.82872	1.43232	2.33483	1.42039e-06
Blood	TRIG	Quantitative	cases	Age and sex	0.20538	0.120872	0.289888	1.67378e-06
Blood	NE_count	Quantitative	cases	Age and sex	0.293959	0.169681	0.418238	3.68155e-06
Vital signs	SpO2	Quantitative	cases	Age and sex	-0.311313	-0.445185	-0.177441	5.16714e-06
Blood	HDL	Quantitative	cases	Age and sex	-0.104082	-0.149021	-0.0591425	5.43045e-06
Blood	CysC2	Quantitative	cases	Age and sex	0.0369718	0.020602	0.0533416	8.23681e-06
BMI	BMI	Quantitative	controls	Age and sex	1.73823	0.963405	2.51305	1.09733e-05
Blood	WBC	Quantitative	cases	Age and sex	0.360567	0.197364	0.523771	1.49709e-05
Smell	Hyposmia licorice	Binary	cases	Age and sex	2.01955	1.46344	2.78699	2.53571e-05
Smell	Hyposmia lemon	Binary	cases	Age and sex	2.01182	1.45423	2.78321	3.21649e-05
Blood	CRP	Quantitative	controls	Age, sex and comorbidities	1.35723	0.722761	1.99171	3.94507e-05
Blood	CRP	Quantitative	cases	Age and sex	0.67435	0.347844	1.00086	5.3831e-05
BMI	Obesity	Binary	controls	Age and sex	1.88811	1.38854	2.56742	5.80902e-05
Blood	WBC	Quantitative	controls	Age and sex	0.73717	0.372711	1.10163	7.35872e-05
DXA	FMI	Quantitative	controls	Age, sex and comorbidities	1.02485	0.518126	1.53157	7.36721e-05
Blood	proBNP	Quantitative	controls	Age and sex	37.8768	19.0056	56.7479	8.35583e-05
Blood	TRIG	Quantitative	controls	Age and sex	0.608674	0.342504	0.874844	8.44308e-05
Cognitive tests	Total number of codes minus errors	Quantitative	controls	Age and sex	-0.263723	-0.395487	-0.13196	8.74818e-05
Cognitive tests	Total number of codes minus errors	Quantitative	controls	Age and sex	-0.263723	-0.395487	-0.13196	8.74818e-05
Smell	Hyposmia lemon	Binary	cases	Age, sex and comorbidities	1.98585	1.41281	2.79132	9.95007e-05
Vital signs	Heart rate	Quantitative	controls	Age and sex	3.19117	1.58355	4.79879	9.99743e-05
Blood	LY_count	Quantitative	controls	Age and sex	0.26281	0.128346	0.397275	0.000127722
CPET	VO2 max	Quantitative	controls	Age, sex and comorbidities	-2.07404	-3.15426	-0.99382	0.000167729
Smell	Hyposmia cinnamon	Binary	cases	Age and sex	1.80818	1.32928	2.45962	0.000198869
Smell	Odor intensity licorice	Quantitative	cases	Age and sex	-0.29344	-0.448033	-0.138847	0.000198931
Taste	Partial ageusia	Binary	cases	Age and sex	2.16982	1.44598	3.256	0.000221543
Cognitive tests	Total number of codes minus errors	Quantitative	controls	Age, sex and comorbidities	-0.244474	-0.376761	-0.112186	0.000292143
Cognitive tests	Total number of codes minus errors	Quantitative	controls	Age, sex and comorbidities	-0.244474	-0.376761	-0.112186	0.000292143
DXA	LMI	Quantitative	cases	Age and sex	0.407544	0.179145	0.635943	0.000469948
Gripstrenght	max_women	Quantitative	cases	Age, sex and comorbidities	-1.48922	-2.32913	-0.649301	0.0005105
BMI	BMI	Quantitative	controls	Age, sex and comorbidities	1.32218	0.575232	2.06913	0.0005216
Gripstrenght	max_women	Quantitative	cases	Age and sex	-1.40804	-2.20491	-0.611169	0.000533711
Blood	T4	Quantitative	cases	Age and sex	3.47964	1.51418	5.4451	0.000537962
Smell	Hyposmia licorice	Binary	cases	Age, sex and comorbidities	1.82582	1.2998	2.56472	0.000618409
Blood	B12	Quantitative	cases	Age and sex	39.3817	16.6683	62.0951	0.0007035
Blood	NE_count	Quantitative	cases	Age, sex and comorbidities	0.220328	0.092883	0.347772	0.000760999
Cognitive tests	WASI-IS Word comprehension	Quantitative	cases	Age and sex	-0.192251	-0.304187	-0.0803154	0.000761765
Cognitive tests	WASI-IS Word comprehension	Quantitative	cases	Age and sex	-0.192251	-0.304187	-0.0803154	0.000761765
Spirometry	FVC	Quantitative	controls	Age and sex	-2.88072	-4.57432	-1.18713	0.00085648
Blood	IG_count	Quantitative	cases	Age and sex	0.00284568	0.0011481	0.00454325	0.00101771
Blood	NE_percentage	Quantitative	cases	Age and sex	1.52649	0.608532	2.44445	0.00107071
Gripstrenght	max_women_bottom10	Binary	cases	Age, sex and comorbidities	2.11379	1.34945	3.31106	0.00107954
Blood	RDW-CV	Quantitative	cases	Age and sex	0.144199	0.057373	0.231024	0.00119082
BMI	Obesity	Binary	controls	Age, sex and comorbidities	1.70381	1.23634	2.34802	0.001251
Blood	LY_percentage	Quantitative	cases	Age and sex	-1.36842	-2.20519	-0.531641	0.00134933
Gripstrenght	max_women_bottom10	Binary	cases	Age and sex	1.9705	1.30275	2.98051	0.00135025
Vital signs	SpO2	Quantitative	cases	Age, sex and comorbidities	-0.226078	-0.364591	-0.0875655	0.00137868
Vital signs	SpO2	Quantitative	controls	Age and sex	-0.289979	-0.468351	-0.111607	0.0014407
Blood	TRIG	Quantitative	controls	Age, sex and comorbidities	0.435584	0.16687	0.704299	0.00148976
Smell	Odor intensity scale	Quantitative	cases	Age and sex	-0.990209	-1.60158	-0.378836	0.0015009
Cognitive tests	Total number of codes minus errors	Quantitative	cases	Age and sex	-0.181404	-0.29353	-0.0692787	0.00151906
Cognitive tests	Total number of codes minus errors	Quantitative	cases	Age and sex	-0.181404	-0.29353	-0.0692787	0.00151906
Blood	TRIG	Quantitative	cases	Age, sex and comorbidities	0.134649	0.0511802	0.218118	0.00156395
Blood	PLT	Quantitative	cases	Age and sex	10.8532	4.10963	17.5967	0.00166519
Blood	B12	Quantitative	cases	Age, sex and comorbidities	38.2953	14.3176	62.2731	0.00181557
Blood	HDL	Quantitative	controls	Age and sex	-0.156304	-0.254402	-0.0582048	0.00187368
Blood	ApoA	Quantitative	cases	Age and sex	-0.0482177	-0.0787654	-0.01767	0.00197051
Blood	CysC2	Quantitative	cases	Age, sex and comorbidities	0.026765	0.00969249	0.0438376	0.00204211
Vital signs	Heart rate	Quantitative	controls	Age, sex and comorbidities	2.53948	0.921453	4.1575	0.00209653
Blood	proBNP	Quantitative	controls	Age, sex and comorbidities	18.625	5.51749	31.7324	0.00225799
Blood	TSH	Quantitative	cases	Age, sex and comorbidities	-0.233062	-0.383065	-0.0830589	0.00232464
Taste	Partial ageusia	Binary	cases	Age, sex and comorbidities	1.95411	1.27633	2.99181	0.00234524
Gripstrenght	max	Quantitative	cases	Age and sex	-1.25349	-2.06165	-0.445329	0.0023655
Spirometry	FEV1	Quantitative	controls	Age and sex	-2.80364	-4.61215	-0.995122	0.00237777
Cognitive tests	TMT-B	Quantitative	controls	Age, sex and comorbidities	0.205959	0.0720649	0.339853	0.00257048
Cognitive tests	TMT-B	Quantitative	controls	Age, sex and comorbidities	0.205959	0.0720649	0.339853	0.00257048
Cognitive tests	TMT-B	Quantitative	controls	Age and sex	0.203248	0.0707396	0.335757	0.00264411
Cognitive tests	TMT-B	Quantitative	controls	Age and sex	0.203248	0.0707396	0.335757	0.00264411
DXA	LMI	Quantitative	cases	Age, sex and comorbidities	0.357949	0.124125	0.591773	0.00269572
Smell	Hyposmia	Binary	cases	Age and sex	1.59462	1.18021	2.15454	0.00270603
Blood	WBC	Quantitative	cases	Age, sex and comorbidities	0.25464	0.0881555	0.421124	0.00273895
Blood	LY_count	Quantitative	controls	Age, sex and comorbidities	0.211762	0.0723915	0.351132	0.00290078
Smell	Hyposmia cinnamon	Binary	cases	Age, sex and comorbidities	1.63771	1.18694	2.25969	0.00301746
Blood	CysC2	Quantitative	controls	Age and sex	0.054083	0.0192244	0.0889417	0.0031562
Blood	ALP	Quantitative	controls	Age and sex	10.6109	3.56946	17.6524	0.0033541
Blood	B12	Quantitative	controls	Age and sex	73.744	23.6507	123.837	0.00390937
Gripstrenght	max	Quantitative	cases	Age, sex and comorbidities	-1.24373	-2.0937	-0.393763	0.00413069
DXA	LMI	Quantitative	controls	Age and sex	0.472169	0.147866	0.796473	0.00432183
Blood	MO_count	Quantitative	cases	Age and sex	0.0233489	0.00714201	0.0395557	0.00466469
Blood	TSH	Quantitative	cases	Age and sex	-0.204453	-0.346722	-0.0621834	0.00485227
Blood	CRP	Quantitative	cases	Age, sex and comorbidities	0.458208	0.136356	0.780059	0.00534108
Blood	BA_count	Quantitative	controls	Age and sex	0.0068137	0.0020106	0.0116168	0.00542813
Smell	Odor intensity lemon	Quantitative	cases	Age and sex	-0.204287	-0.349893	-0.0586807	0.00596139
Smell	Odor intensity licorice	Quantitative	cases	Age, sex and comorbidities	-0.228388	-0.391215	-0.0655608	0.00597452
Blood	NE_count	Quantitative	controls	Age and sex	0.390542	0.111845	0.669239	0.00602212
Smell	Hyposmia fish	Binary	cases	Age and sex	2.06842	1.24068	3.44841	0.00607098
Gripstrenght	max_bottom10	Binary	controls	Age and sex	2.05806	1.24778	3.39454	0.00671985
Gripstrenght	max_women	Quantitative	controls	Age and sex	-1.67404	-2.88612	-0.461955	0.00678933
Blood	B12	Quantitative	controls	Age, sex and comorbidities	69.7402	18.773	120.707	0.00731974
Spirometry	FEV1	Quantitative	cases	Age and sex	-1.83313	-3.17373	-0.492534	0.00735998
Taste	Identification sweet	Binary	cases	Age and sex	0.665929	0.495671	0.894669	0.00770325
Blood	IG_count	Quantitative	cases	Age, sex and comorbidities	0.00238228	0.000620908	0.00414366	0.00802713
Blood	MO_count	Quantitative	controls	Age and sex	0.044391	0.0113982	0.0773839	0.00836112
Blood	UA2	Quantitative	cases	Age and sex	0.161761	0.0409866	0.282534	0.00862122
Gripstrenght	max_women	Quantitative	controls	Age, sex and comorbidities	-1.63335	-2.85755	-0.409162	0.00892036
Gripstrenght	max_bottom10	Binary	controls	Age, sex and comorbidities	2.0573	1.21823	3.47428	0.00942178
Blood	PLT	Quantitative	cases	Age, sex and comorbidities	9.19976	2.16812	16.2314	0.0103372
Cognitive tests	WASI-IS Word comprehension	Quantitative	cases	Age, sex and comorbidities	-0.148109	-0.263556	-0.0326621	0.0119194
Cognitive tests	WASI-IS Word comprehension	Quantitative	cases	Age, sex and comorbidities	-0.148109	-0.263556	-0.0326621	0.0119194
Blood	CA2	Quantitative	controls	Age, sex and comorbidities	-0.0314156	-0.0557855	-0.00704563	0.0119869
Blood	WBC	Quantitative	controls	Age, sex and comorbidities	0.461984	0.0978199	0.826148	0.0129012
Blood	GGT	Quantitative	cases	Age and sex	6.45401	1.34426	11.5638	0.012959
Blood	NE_percentage	Quantitative	cases	Age, sex and comorbidities	1.20289	0.246448	2.15934	0.0137
Spirometry	FVC	Quantitative	controls	Age, sex and comorbidities	-2.15292	-3.8652	-0.44063	0.0137253
Sleep	Heart rate	Quantitative	controls	Age and sex	3.49212	0.699323	6.28492	0.0142544
Blood	ALP	Quantitative	controls	Age, sex and comorbidities	9.28371	1.84979	16.7176	0.0143861
Blood	ApoB	Quantitative	cases	Age and sex	0.0353126	0.0068581	0.063767	0.0151696
Blood	LY_percentage	Quantitative	cases	Age, sex and comorbidities	-1.08105	-1.9537	-0.208398	0.0151795
Blood	CysC2	Quantitative	controls	Age, sex and comorbidities	0.0430504	0.00735722	0.0787436	0.0154863
Blood	ALP	Quantitative	cases	Age and sex	4.17682	0.760452	7.59319	0.0158557
Blood	SHBG	Quantitative	controls	Age and sex	-9.97051	-18.0963	-1.84478	0.0161735
Blood	SHBG	Quantitative	cases	Age and sex	-5.4785	-9.95917	-0.997832	0.0165531
Blood	MCHC	Quantitative	cases	Age and sex	-1.05099	-1.91115	-0.190836	0.0166273
Hearing	Hearing impairment at 2 kHz	Binary	controls	Age and sex	2.2625	1.17398	4.36027	0.0179786
Blood	TESTO	Quantitative	cases	Age and sex	-0.58532	-1.0741	-0.0965356	0.0186725
Blood	HDL	Quantitative	cases	Age, sex and comorbidities	-0.0530729	-0.0973897	-0.00875608	0.0187542
Spirometry	FEV1	Quantitative	controls	Age, sex and comorbidities	-2.19598	-4.03047	-0.361487	0.018965
Hearing	Hearing impairment at 2 kHz	Binary	controls	Age, sex and comorbidities	2.28084	1.15661	4.49781	0.0204346
Blood	T4	Quantitative	cases	Age, sex and comorbidities	2.36976	0.325091	4.41443	0.0236096
Smell	Odor pleasantness cinnamon	Quantitative	cases	Age and sex	-0.142405	-0.266234	-0.0185766	0.0241939
Smell	Identification peppermint	Binary	controls	Age and sex	0.676279	0.48405	0.944847	0.0243125
Smell	Odor pleasantness lemon	Quantitative	cases	Age and sex	-0.134109	-0.251893	-0.0163254	0.0256371
Blood	MCH	Quantitative	cases	Age and sex	-0.185562	-0.348839	-0.0222857	0.0257839
Blood	ApoB	Quantitative	cases	Age, sex and comorbidities	0.0331854	0.00425381	0.062117	0.026284
Blood	PLT	Quantitative	controls	Age and sex	15.277	1.95958	28.5945	0.0280571
Blood	IG_percentage	Quantitative	cases	Age and sex	0.0288914	0.0029658	0.0548169	0.0289462
Blood	MCHC	Quantitative	cases	Age, sex and comorbidities	-1.00824	-1.9146	-0.101885	0.0292333
Cognitive tests	TMT-A	Quantitative	controls	Age and sex	0.146642	0.0146103	0.278673	0.0294889
Cognitive tests	TMT-A	Quantitative	controls	Age and sex	0.146642	0.0146103	0.278673	0.0294889
Smell	Odor intensity cinnamon	Quantitative	cases	Age and sex	-0.166038	-0.316258	-0.0158182	0.0302815
Blood	proBNP	Quantitative	cases	Age and sex	11.9833	0.993703	22.9728	0.030919
Blood	CA2	Quantitative	cases	Age, sex and comorbidities	0.0113606	0.000915316	0.021806	0.031736
Gripstrenght	max	Quantitative	controls	Age and sex	-1.42363	-2.73798	-0.109288	0.033756
Smell	Hyposmia fish	Binary	controls	Age, sex and comorbidities	2.72267	1.13917	6.50727	0.0345628
Blood	CA2	Quantitative	controls	Age and sex	-0.0250441	-0.0482611	-0.00182717	0.0358722
Cognitive tests	TMT-A	Quantitative	controls	Age, sex and comorbidities	0.142948	0.00859107	0.277305	0.0370397
Cognitive tests	TMT-A	Quantitative	controls	Age, sex and comorbidities	0.142948	0.00859107	0.277305	0.0370397
Smell	Hyposmia peppermint	Binary	cases	Age and sex	1.80334	1.04699	3.10608	0.0371942
Smell	Hyposmia fish	Binary	controls	Age and sex	2.62351	1.11267	6.18586	0.038944
Smell	Odor intensity scale	Quantitative	cases	Age, sex and comorbidities	-0.668884	-1.30519	-0.0325794	0.0393647
Blood	TP	Quantitative	cases	Age and sex	0.49088	0.0148538	0.966907	0.0412798
Gripstrenght	max_women_bottom10	Binary	controls	Age and sex	2.03171	1.04949	3.93316	0.0424505
Smell	Odor pleasantness cinnamon	Quantitative	cases	Age, sex and comorbidities	-0.134716	-0.264907	-0.00452453	0.0425484
DXA	LMI	Quantitative	controls	Age, sex and comorbidities	0.323818	0.0099591	0.637677	0.0431564
Vital signs	SpO2	Quantitative	controls	Age, sex and comorbidities	-0.181795	-0.358218	-0.00537261	0.0434157
Smell	Odor pleasantness scale	Quantitative	cases	Age and sex	-0.456697	-0.900112	-0.0132821	0.0435174
Smell	Odor intensity lemon	Quantitative	cases	Age, sex and comorbidities	-0.155182	-0.307709	-0.00265423	0.0461403
Cognitive tests	Total number of codes minus errors	Quantitative	cases	Age, sex and comorbidities	-0.117059	-0.232426	-0.00169213	0.046729
Cognitive tests	Total number of codes minus errors	Quantitative	cases	Age, sex and comorbidities	-0.117059	-0.232426	-0.00169213	0.046729
Gripstrenght	max_women_bottom10	Binary	controls	Age, sex and comorbidities	2.10453	1.03251	4.28956	0.0474612
Spirometry	FEV1	Quantitative	cases	Age, sex and comorbidities	-1.37799	-2.76483	0.00886101	0.0514776
OI 5 min	Heart rate difference	Quantitative	cases	Age, sex and comorbidities	1.09683	-0.00801727	2.20168	0.0516815
Smell	Odor intensity banana	Quantitative	cases	Age and sex	-0.13013	-0.261394	0.00113409	0.0520082
Blood	HDL	Quantitative	controls	Age, sex and comorbidities	-0.0947837	-0.190258	0.000690708	0.0532746
Gripstrenght	max_bottom10	Binary	cases	Age and sex	1.38868	0.998247	1.93182	0.0539421
Blood	RDW-SD	Quantitative	cases	Age and sex	0.279179	-0.00481099	0.563168	0.053967
Gripstrenght	max	Quantitative	controls	Age, sex and comorbidities	-1.30893	-2.64169	0.0238207	0.0542333
Blood	BA_count	Quantitative	controls	Age, sex and comorbidities	0.00479225	-0.000125045	0.00970954	0.0561129
Blood	ApoA	Quantitative	controls	Age and sex	-0.0644658	-0.130712	0.00178045	0.0566475
Cognitive test	LM-II Logical memory delayed recall total score	Quantitative	cases	Age and sex	-0.104417	-0.21234	0.00350521	0.0579149
Spirometry	FVC	Quantitative	cases	Age and sex	-1.20583	-2.45816	0.0464968	0.0591296
Smell	Selective anosmia	Binary	cases	Age and sex	1.58153	0.988264	2.53093	0.0599091
Blood	SHBG	Quantitative	controls	Age, sex and comorbidities	-8.14185	-16.6252	0.34146	0.0599572
Smell	Identification peppermint	Binary	controls	Age, sex and comorbidities	0.716789	0.508933	1.00954	0.0605797
Blood	MO_count	Quantitative	cases	Age, sex and comorbidities	0.0161211	-0.000842244	0.0330844	0.0611735
Gripstrenght	max_bottom10	Binary	cases	Age, sex and comorbidities	1.40284	0.987861	1.99215	0.0612584
Taste	Identification sweet	Binary	cases	Age, sex and comorbidities	0.743581	0.544182	1.01604	0.0655041
Blood	MO_count	Quantitative	controls	Age, sex and comorbidities	0.0308375	-0.00277315	0.0644481	0.0667729
Blood	VITD-T	Quantitative	cases	Age, sex and comorbidities	2.9549	-0.238106	6.14791	0.0700337
Blood	PDW	Quantitative	cases	Age, sex and comorbidities	-0.199553	-0.418971	0.0198653	0.0746597
Smell	Odor pleasantness scale	Quantitative	cases	Age, sex and comorbidities	-0.420277	-0.883175	0.0426213	0.0751524
Blood	RBC	Quantitative	controls	Age and sex	0.0736163	-0.00762062	0.154853	0.0757103
Smell	Hyposmia	Binary	cases	Age, sex and comorbidities	1.3375	0.971859	1.8407	0.0770218
Hearing	Hearing impairment at 0.5 kHz	Binary	controls	Age, sex and comorbidities	2.50348	0.945423	6.62919	0.0782382
Spirometry	FEV1/FVC ratio	Quantitative	cases	Age, sex and comorbidities	-0.0059816	-0.0126458	0.0006826	0.0785365
Blood	TSH	Quantitative	controls	Age and sex	0.302038	-0.037853	0.641928	0.0815577
Blood	ALP	Quantitative	cases	Age, sex and comorbidities	3.19138	-0.414822	6.79758	0.0823174
Gripstrenght	max_men_bottom10	Binary	controls	Age and sex	2.04682	0.946608	4.42575	0.0828223
Smell	Hyposmia fish	Binary	cases	Age, sex and comorbidities	1.65273	0.94444	2.89221	0.0830734
Blood	CA2	Quantitative	cases	Age and sex	0.0086832	-0.00124434	0.0186107	0.0833375
Blood	IG_percentage	Quantitative	cases	Age, sex and comorbidities	0.0241557	-0.00334435	0.0516557	0.085135
Blood	T3	Quantitative	cases	Age and sex	0.0334499	-0.00461691	0.0715167	0.085241
Blood	T3	Quantitative	controls	Age and sex	0.0674402	-0.00958834	0.144469	0.0882016
Blood	ALB	Quantitative	cases	Age, sex and comorbidities	0.262868	-0.044581	0.570317	0.0920165
Smell	Odor intensity fish	Quantitative	controls	Age and sex	-0.137551	-0.298224	0.023122	0.0933584
Blood	BA_count	Quantitative	cases	Age and sex	0.0019937	-0.000335498	0.0043229	0.0934524
Blood	TP	Quantitative	controls	Age and sex	0.877086	-0.151567	1.90574	0.0952255
Gripstrenght	max_men_bottom10	Binary	controls	Age, sex and comorbidities	2.03575	0.906465	4.57189	0.0981412
Smell	Odor pleasantness licorice	Quantitative	cases	Age, sex and comorbidities	-0.1058	-0.232012	0.0204114	0.100378
Smell	Identification fish	Binary	cases	Age and sex	0.827577	0.660705	1.0366	0.100409
Smell	Odor pleasantness licorice	Quantitative	cases	Age and sex	-0.100205	-0.220162	0.019751	0.101571
Blood	TP	Quantitative	cases	Age, sex and comorbidities	0.405381	-0.0849659	0.895728	0.101782
Smell	Odor intensity fish	Quantitative	cases	Age and sex	-0.117651	-0.258638	0.0233367	0.101929
Cognitive tests	TMT-B	Quantitative	cases	Age and sex	0.0937252	-0.0187498	0.2062	0.102413
Cognitive tests	TMT-B	Quantitative	cases	Age and sex	0.0937252	-0.0187498	0.2062	0.102413
Smell	Odor intensity cinnamon	Quantitative	cases	Age, sex and comorbidities	-0.130146	-0.287565	0.0272731	0.105141
Smell	Odor pleasantness lemon	Quantitative	cases	Age, sex and comorbidities	-0.101894	-0.225425	0.0216369	0.105943
Blood	PDW	Quantitative	cases	Age and sex	-0.173486	-0.383872	0.0369006	0.106045
Blood	EO_count	Quantitative	controls	Age and sex	0.0294647	-0.00622641	0.0651557	0.106935
Vital signs	Diastolic blood pressure	Quantitative	cases	Age and sex	0.886461	-0.203275	1.9762	0.110849
Spirometry	FEV1/FVC ratio	Quantitative	cases	Age and sex	-0.00524622	-0.0117165	0.00122403	0.112013
Vital signs	Systolic blood pressure	Quantitative	cases	Age, sex and comorbidities	-1.26117	-2.81712	0.294783	0.112135
Hearing	Hearing impairment at 0.5 kHz	Binary	controls	Age and sex	2.21456	0.867162	5.65555	0.1135
Smell	Hyposmia banana	Binary	cases	Age and sex	1.42696	0.923469	2.20496	0.114335
Smell	Odor pleasantness fish	Quantitative	cases	Age and sex	-0.104404	-0.234221	0.0254135	0.114956
Hearing	Hearing impairment at 1 kHz	Binary	controls	Age, sex and comorbidities	1.9161	0.872612	4.2074	0.116826
Smell	Odor pleasantness fish	Quantitative	cases	Age, sex and comorbidities	-0.108453	-0.244003	0.0270961	0.116835
Blood	RBC	Quantitative	cases	Age and sex	0.02926	-0.00740402	0.0659239	0.117368
Blood	LDL	Quantitative	cases	Age, sex and comorbidities	0.0814823	-0.020887	0.183852	0.118738
Blood	GGT	Quantitative	cases	Age, sex and comorbidities	4.37082	-1.09183	9.83348	0.118902
Blood	RDW-CV	Quantitative	cases	Age, sex and comorbidities	0.0700739	-0.0170881	0.157236	0.119669
Hearing	Hearing impairment at 6 kHz	Binary	cases	Age and sex	1.24423	0.943393	1.64101	0.12203
Smell	Hyposmia peppermint	Binary	cases	Age, sex and comorbidities	1.60112	0.889562	2.88186	0.12297
Blood	BILT	Quantitative	controls	Age, sex and comorbidities	-0.931526	-2.1433	0.280249	0.131886
Blood	ApoB	Quantitative	controls	Age and sex	0.047789	-0.0164354	0.112013	0.133275
Blood	TNT-HSST	Quantitative	cases	Age and sex	0.294957	-0.0962087	0.686124	0.138954
Cognitive test	LM-II Logical memory delayed recall total score	Quantitative	cases	Age, sex and comorbidities	-0.0839867	-0.195526	0.0275529	0.139988
Smell	Odor intensity fish	Quantitative	controls	Age, sex and comorbidities	-0.123836	-0.288348	0.0406764	0.14011
Blood	FT4_3	Quantitative	cases	Age and sex	0.189558	-0.0622715	0.441388	0.141192
OI 5 min	Diastolic blood pressure difference	Quantitative	cases	Age and sex	-0.693827	-1.62423	0.236575	0.143843
Taste	Identification salty	Binary	cases	Age, sex and comorbidities	1.41182	0.876696	2.27356	0.147063
Sleep	Heart rate	Quantitative	controls	Age, sex and comorbidities	2.10496	-0.75999	4.96991	0.149848
Hearing	Hearing impairment at 6 kHz	Binary	cases	Age, sex and comorbidities	1.23932	0.924869	1.66067	0.151172
Cognitive tests	TMT-B	Quantitative	cases	Age, sex and comorbidities	0.0860403	-0.0316156	0.203696	0.151765
Cognitive tests	TMT-B	Quantitative	cases	Age, sex and comorbidities	0.0860403	-0.0316156	0.203696	0.151765
Blood	SHBG	Quantitative	cases	Age, sex and comorbidities	-3.38821	-8.06514	1.28872	0.152918
Taste	Hypogeusia	Binary	controls	Age, sex and comorbidities	1.74548	0.835128	3.6482	0.153271
Blood	BILT	Quantitative	controls	Age and sex	-0.863173	-2.05566	0.32931	0.155976
Blood	TESTO	Quantitative	controls	Age and sex	-0.786171	-1.86181	0.289472	0.157163
Hearing	Hearing impairment at 1 kHz	Binary	controls	Age and sex	1.75947	0.818818	3.78075	0.160897
Hearing	Hearing impairment at 4 kHz	Binary	controls	Age, sex and comorbidities	1.50959	0.850816	2.67844	0.161015
Taste	Partial ageusia	Binary	controls	Age, sex and comorbidities	0.287269	0.0363323	2.27134	0.161276
Hearing	Hearing impairment at 4 kHz	Binary	controls	Age and sex	1.48825	0.852096	2.59935	0.164652
Taste	Hypogeusia	Binary	controls	Age and sex	1.66984	0.825328	3.37851	0.167894
Blood	UREA	Quantitative	cases	Age and sex	-0.108987	-0.262804	0.0448294	0.168684
Blood	TP	Quantitative	controls	Age, sex and comorbidities	0.749401	-0.321365	1.82017	0.170412
Blood	HCT	Quantitative	controls	Age and sex	0.404901	-0.174644	0.984446	0.170887
OI 5 min	Diastolic blood pressure difference	Quantitative	cases	Age, sex and comorbidities	-0.678031	-1.64896	0.292898	0.171083
OI 5 min	Heart rate difference	Quantitative	cases	Age and sex	0.736165	-0.324256	1.79658	0.173618
Blood	MCV	Quantitative	cases	Age and sex	-0.275163	-0.670708	0.120383	0.173713
Taste	Partial ageusia	Binary	controls	Age and sex	0.303421	0.0393479	2.33975	0.175001
Gripstrenght	max_men	Quantitative	cases	Age, sex and comorbidities	-1.08505	-2.65833	0.488239	0.176455
Blood	AST	Quantitative	controls	Age and sex	1.66214	-0.750125	4.07441	0.176851
Blood	HGB	Quantitative	controls	Age and sex	1.49866	-0.677574	3.6749	0.177096
Blood	MCH	Quantitative	cases	Age, sex and comorbidities	-0.116378	-0.286803	0.0540467	0.178724
Cognitive test	LM-I Logical memory immediate recall total score	Quantitative	cases	Age and sex	-0.0735981	-0.181528	0.0343318	0.181374
Blood	ApoA	Quantitative	cases	Age, sex and comorbidities	-0.0218021	-0.0529254	0.00932124	0.182237
OI 5 min	Postural orthostatic tachycardia syndrome	Binary	controls	Age, sex and comorbidities	0.5733	0.243019	1.35246	0.182295
Blood	PDW	Quantitative	controls	Age and sex	-0.308839	-0.762351	0.144672	0.182397
Taste	Identification sour	Binary	controls	Age, sex and comorbidities	0.488576	0.178389	1.33812	0.183175
Blood	EO_count	Quantitative	controls	Age, sex and comorbidities	0.0251166	-0.0124779	0.0627111	0.183625
Blood	RDW-SD	Quantitative	controls	Age, sex and comorbidities	0.487017	-0.22539	1.19942	0.187567
Blood	NE_count	Quantitative	controls	Age, sex and comorbidities	0.187469	-0.0926983	0.467635	0.18969
Smell	Odor intensity peppermint	Quantitative	cases	Age and sex	-0.0786635	-0.196666	0.0393391	0.191354
Cognitive tests	WASI-IS Word comprehension	Quantitative	controls	Age and sex	-0.142345	-0.356614	0.0719237	0.192887
Cognitive tests	WASI-IS Word comprehension	Quantitative	controls	Age and sex	-0.142345	-0.356614	0.0719237	0.192887
Blood	ApoB	Quantitative	controls	Age, sex and comorbidities	0.0416124	-0.0241656	0.10739	0.19467
Blood	TSH	Quantitative	controls	Age, sex and comorbidities	0.23428	-0.120486	0.589046	0.195547
Blood	AST	Quantitative	controls	Age, sex and comorbidities	1.68239	-0.891231	4.25601	0.200101
Blood	FT3	Quantitative	cases	Age, sex and comorbidities	-0.0456942	-0.115259	0.0238709	0.201808
Blood	VITD-T	Quantitative	cases	Age and sex	1.96935	-1.08491	5.0236	0.204033
Blood	CHOL	Quantitative	cases	Age, sex and comorbidities	0.0736413	-0.0386958	0.185978	0.204358
Blood	VITD-T	Quantitative	controls	Age, sex and comorbidities	4.55061	-2.49219	11.5934	0.205361
Smell	Odor intensity lemon	Quantitative	controls	Age and sex	0.104105	-0.0580733	0.266283	0.208335
Blood	FOL	Quantitative	controls	Age, sex and comorbidities	-1.79994	-4.60543	1.00555	0.208574
Cognitive tests	WASI-IS Matrix Reasoning	Quantitative	cases	Age and sex	-0.0715686	-0.183797	0.0406601	0.211337
Cognitive tests	WASI-IS Matrix Reasoning	Quantitative	cases	Age and sex	-0.0715686	-0.183797	0.0406601	0.211337
Cognitive tests	LF-Total number of words	Quantitative	controls	Age and sex	-0.0838216	-0.216382	0.0487392	0.215213
Cognitive tests	LF-Total number of words	Quantitative	controls	Age and sex	-0.0838216	-0.216382	0.0487392	0.215213
Gripstrenght	max_men	Quantitative	cases	Age and sex	-0.952072	-2.46046	0.55632	0.216043
Blood	GLUC3	Quantitative	cases	Age and sex	0.0914443	-0.0538548	0.236743	0.216115
Smell	Odor intensity lemon	Quantitative	controls	Age, sex and comorbidities	0.104399	-0.0616848	0.270482	0.217934
Gripstrenght	max_men_bottom10	Binary	cases	Age and sex	0.679754	0.357235	1.29345	0.222814
Blood	ALB	Quantitative	controls	Age and sex	-0.373493	-0.968935	0.221949	0.224619
Blood	ApoA	Quantitative	controls	Age, sex and comorbidities	-0.0405087	-0.107619	0.0266019	0.228275
Vital signs	Systolic blood pressure	Quantitative	controls	Age, sex and comorbidities	-1.22142	-3.21919	0.776353	0.23079
Hearing	Hearing impairment at 6 kHz	Binary	controls	Age, sex and comorbidities	1.40002	0.80287	2.44131	0.236141
Blood	RF	Quantitative	controls	Age and sex	-6.92686	-18.4008	4.54713	0.236709
Blood	MO_percentage	Quantitative	controls	Age and sex	-0.260081	-0.67923	0.159069	0.236773
Blood	MCV	Quantitative	controls	Age and sex	-0.506291	-1.34588	0.333297	0.237235
Blood	PDW	Quantitative	controls	Age, sex and comorbidities	-0.279475	-0.743166	0.184215	0.237472
Blood	T4	Quantitative	controls	Age, sex and comorbidities	-2.58379	-7.02516	1.85757	0.237862
Blood	PLT	Quantitative	controls	Age, sex and comorbidities	8.41218	-5.38737	22.2117	0.240601
Blood	ALT	Quantitative	cases	Age and sex	0.947235	-0.62368	2.51815	0.241279
Blood	BA_count	Quantitative	cases	Age, sex and comorbidities	0.00144714	-0.000982223	0.00387649	0.242996
Taste	Hypogeusia	Binary	cases	Age and sex	1.28007	0.849238	1.92946	0.243485
Smell	Odor intensity banana	Quantitative	controls	Age and sex	0.0925623	-0.0641	0.249225	0.246845
Blood	GLUC3	Quantitative	controls	Age, sex and comorbidities	-0.202138	-0.545684	0.141407	0.248811
Blood	CHOL	Quantitative	controls	Age, sex and comorbidities	0.146477	-0.115833	0.408788	0.24891
Gripstrenght	max_men_bottom10	Binary	cases	Age, sex and comorbidities	0.68548	0.3528	1.33187	0.250102
Taste	Identification salty	Binary	cases	Age and sex	1.29109	0.828533	2.01188	0.251179
Hearing	Hearing impairment at 0.5 kHz	Binary	cases	Age, sex and comorbidities	1.38577	0.797473	2.40807	0.252296
Smell	Odor pleasantness licorice	Quantitative	controls	Age and sex	0.0915367	-0.0654793	0.248553	0.25319
Blood	RDW-SD	Quantitative	cases	Age, sex and comorbidities	0.17113	-0.125756	0.468017	0.25326
Sleep	Heart rate	Quantitative	cases	Age and sex	1.38358	-0.990537	3.75769	0.253354
Blood	RDW-CV	Quantitative	controls	Age and sex	0.134406	-0.0967191	0.365531	0.254371
Smell	Identification lemon	Binary	controls	Age, sex and comorbidities	0.835829	0.612278	1.141	0.256885
Blood	RDW-CV	Quantitative	controls	Age, sex and comorbidities	0.142141	-0.103844	0.388125	0.257709
Smell	Identification fish	Binary	cases	Age, sex and comorbidities	0.873274	0.690745	1.10404	0.258273
Blood	FT4_3	Quantitative	cases	Age, sex and comorbidities	0.152722	-0.112246	0.417689	0.2594
Blood	FT3	Quantitative	controls	Age and sex	0.0734744	-0.0607074	0.207656	0.259445
Hearing	Hearing impairment at 6 kHz	Binary	controls	Age and sex	1.36284	0.795337	2.33526	0.261124
Blood	LDL	Quantitative	cases	Age and sex	0.0569483	-0.0442357	0.158132	0.262236
Blood	proBNP	Quantitative	cases	Age, sex and comorbidities	6.55896	-4.93722	18.0552	0.262886
Blood	E2	Quantitative	cases	Age, sex and comorbidities	15.8666	-11.6134	43.3466	0.264326
Smell	Identification licorice	Binary	controls	Age, sex and comorbidities	0.837021	0.611777	1.1452	0.267149
Blood	AST	Quantitative	cases	Age, sex and comorbidities	0.58814	-0.492207	1.66849	0.26795
Blood	ALT	Quantitative	controls	Age and sex	2.68872	-2.08571	7.46316	0.269691
Smell	Identification score	Quantitative	controls	Age and sex	-0.197149	-0.550422	0.156124	0.274041
Smell	Identification score	Quantitative	cases	Age and sex	-0.154909	-0.432512	0.122694	0.274076
Blood	LDH	Quantitative	cases	Age and sex	1.54837	-1.34467	4.44141	0.276215
Taste	Identification sour	Binary	controls	Age and sex	0.570204	0.21358	1.5223	0.280996
Blood	DBIL	Quantitative	controls	Age, sex and comorbidities	-0.149043	-0.432295	0.134209	0.284213
Cognitive tests	WASI-IS Word comprehension	Quantitative	controls	Age, sex and comorbidities	-0.119583	-0.338645	0.09948	0.284651
Cognitive tests	WASI-IS Word comprehension	Quantitative	controls	Age, sex and comorbidities	-0.119583	-0.338645	0.09948	0.284651
Blood	FOL	Quantitative	cases	Age, sex and comorbidities	0.742552	-0.600464	2.08557	0.284713
Vital signs	Heart rate	Quantitative	cases	Age and sex	0.675477	-0.571068	1.92202	0.288198
Cognitive test	LM-I Logical memory immediate recall total score	Quantitative	cases	Age, sex and comorbidities	-0.0601851	-0.171911	0.0515413	0.291051
Blood	IG_count	Quantitative	controls	Age and sex	0.00182344	-0.0015833	0.00523018	0.294141
Blood	UA2	Quantitative	controls	Age, sex and comorbidities	-0.147283	-0.417701	0.123135	0.299097
Smell	Hyposmia peppermint	Binary	controls	Age, sex and comorbidities	1.78536	0.627056	5.08327	0.299443
Smell	Identification score	Quantitative	controls	Age, sex and comorbidities	-0.191507	-0.553788	0.170775	0.300165
Smell	Hyposmia peppermint	Binary	controls	Age and sex	1.77438	0.628181	5.01199	0.301397
Blood	FT3	Quantitative	cases	Age and sex	-0.0352116	-0.101475	0.031052	0.301715
Blood	LY_count	Quantitative	cases	Age and sex	0.0345879	-0.0314144	0.10059	0.302453
Sleep	Heart rate variability	Quantitative	controls	Age, sex and comorbidities	-11.9142	-34.6674	10.8391	0.304748
Blood	HCT	Quantitative	cases	Age and sex	0.141217	-0.131491	0.413925	0.304867
Blood	UREA	Quantitative	controls	Age and sex	-0.17689	-0.514912	0.161132	0.30504
Smell	Identification lemon	Binary	controls	Age and sex	0.852884	0.628344	1.15766	0.305671
Blood	LY_percentage	Quantitative	controls	Age, sex and comorbidities	0.936355	-0.870385	2.74309	0.309733
Smell	Odor pleasantness banana	Quantitative	controls	Age and sex	0.082629	-0.0775152	0.242773	0.311876
Smell	Identification banana	Binary	cases	Age, sex and comorbidities	1.14487	0.88052	1.48859	0.314222
Cognitive tests	SWM Between-search errors, 8 boxes	Quantitative	cases	Age and sex	-0.0578721	-0.170631	0.0548866	0.314441
Cognitive tests	SWM Between-search errors, 8 boxes	Quantitative	cases	Age and sex	-0.0578721	-0.170631	0.0548866	0.314441
Blood	HCT	Quantitative	cases	Age, sex and comorbidities	0.143999	-0.139499	0.427498	0.315953
Cognitive test	LM-II Logical memory delayed recognition total score	Quantitative	cases	Age and sex	-0.0549779	-0.162972	0.0530159	0.318374
Smell	Odor pleasantness banana	Quantitative	controls	Age, sex and comorbidities	0.0832272	-0.080779	0.247233	0.319917
Spirometry	FVC	Quantitative	cases	Age, sex and comorbidities	-0.653926	-1.94387	0.636016	0.320414
Blood	GGT	Quantitative	controls	Age and sex	5.61139	-5.16444	16.3872	0.320797
OI 5 min	Postural orthostatic tachycardia syndrome	Binary	controls	Age and sex	0.673979	0.301063	1.50881	0.32091
OI 5 min	Diastolic blood pressure difference	Quantitative	controls	Age and sex	-0.838764	-2.50623	0.828704	0.324176
Blood	E2	Quantitative	controls	Age, sex and comorbidities	-32.1073	-96.185	31.9703	0.326053
Blood	UREA	Quantitative	cases	Age, sex and comorbidities	-0.0819119	-0.24384	0.0800162	0.327429
Blood	AST	Quantitative	cases	Age and sex	0.5095	-0.507043	1.52604	0.328869
Cognitive tests	LF-Total number of words	Quantitative	controls	Age, sex and comorbidities	-0.066677	-0.200737	0.0673831	0.32964
Cognitive tests	LF-Total number of words	Quantitative	controls	Age, sex and comorbidities	-0.066677	-0.200737	0.0673831	0.32964
Smell	Identification licorice	Binary	controls	Age and sex	0.858478	0.631455	1.16712	0.33125
Blood	DBIL	Quantitative	controls	Age and sex	-0.130224	-0.403876	0.143427	0.334261
Hearing	Hearing impairment at 0.5 kHz	Binary	cases	Age and sex	1.28717	0.772663	2.14427	0.337202
Blood	RBC	Quantitative	cases	Age, sex and comorbidities	0.0186786	-0.0191992	0.0565565	0.337246
Blood	UA2	Quantitative	cases	Age, sex and comorbidities	0.0584301	-0.0634791	0.180339	0.340369
Blood	LDH	Quantitative	controls	Age, sex and comorbidities	2.89339	-3.29798	9.08477	0.340907
Blood	GLUC3	Quantitative	controls	Age and sex	0.177777	-0.190224	0.545778	0.345329
Blood	RF	Quantitative	controls	Age, sex and comorbidities	-5.93376	-18.288	6.42054	0.346507
Blood	E2	Quantitative	controls	Age and sex	-29.6564	-91.4196	32.1068	0.346644
Blood	BA_percentage	Quantitative	cases	Age and sex	-0.017891	-0.0546867	0.0189047	0.349553
Smell	Identification licorice	Binary	cases	Age, sex and comorbidities	0.893445	0.705178	1.13197	0.350998
Smell	Hyposmia	Binary	controls	Age, sex and comorbidities	1.3211	0.743906	2.34614	0.353323
Blood	ALB	Quantitative	controls	Age, sex and comorbidities	-0.298303	-0.925918	0.329312	0.357383
Blood	VITD-T	Quantitative	controls	Age and sex	3.20675	-3.64799	10.0615	0.359186
Blood	PHOS2	Quantitative	cases	Age and sex	-0.0093824	-0.0294395	0.0106747	0.365392
Blood	MCH	Quantitative	controls	Age and sex	-0.159052	-0.510317	0.192213	0.374818
Smell	Odor intensity licorice	Quantitative	controls	Age and sex	0.0759478	-0.0921962	0.244092	0.375996
Gripstrenght	max_men	Quantitative	controls	Age and sex	-1.2144	-3.92056	1.49176	0.379099
Smell	Odor intensity licorice	Quantitative	controls	Age, sex and comorbidities	0.0756496	-0.0960392	0.247338	0.387799
Taste	Identification sour	Binary	cases	Age and sex	0.786811	0.458955	1.34887	0.388688
Blood	T3	Quantitative	controls	Age, sex and comorbidities	0.0346039	-0.0436047	0.112813	0.390147
Cognitive tests	LF-Total number of words	Quantitative	cases	Age and sex	-0.0487208	-0.160677	0.063235	0.393687
Cognitive tests	LF-Total number of words	Quantitative	cases	Age and sex	-0.0487208	-0.160677	0.063235	0.393687
Blood	UREA	Quantitative	controls	Age, sex and comorbidities	-0.152728	-0.505866	0.20041	0.396618
Blood	EO_count	Quantitative	cases	Age and sex	0.00691173	-0.00916178	0.0229852	0.399332
Smell	Identification lemon	Binary	cases	Age, sex and comorbidities	1.10879	0.871833	1.41014	0.400482
Blood	LDH	Quantitative	controls	Age and sex	2.46214	-3.59253	8.5168	0.402215
Smell	Odor intensity peppermint	Quantitative	cases	Age, sex and comorbidities	-0.0524272	-0.175521	0.0706671	0.403838
Blood	NE_percentage	Quantitative	controls	Age, sex and comorbidities	-0.814888	-2.74734	1.11756	0.408518
Sleep	Heart rate variability	Quantitative	cases	Age, sex and comorbidities	-9.40412	-31.7131	12.9049	0.408681
Blood	FT4_3	Quantitative	controls	Age, sex and comorbidities	-0.257292	-0.868951	0.354367	0.409805
Blood	ALB	Quantitative	cases	Age and sex	0.121811	-0.174087	0.417709	0.413566
Smell	Identification licorice	Binary	cases	Age and sex	0.909972	0.724787	1.14247	0.416663
Smell	Odor intensity banana	Quantitative	cases	Age, sex and comorbidities	-0.0565974	-0.193336	0.0801411	0.417215
Blood	TESTO	Quantitative	cases	Age, sex and comorbidities	-0.204108	-0.715176	0.306961	0.418063
Smell	Hyposmia	Binary	controls	Age and sex	1.27126	0.719509	2.24613	0.418375
Blood	FT3	Quantitative	controls	Age, sex and comorbidities	0.0536746	-0.0854195	0.192769	0.419105
Smell	Selective anosmia	Binary	controls	Age, sex and comorbidities	2.03591	0.399398	10.378	0.421215
Smell	Odor intensity banana	Quantitative	controls	Age, sex and comorbidities	0.0653692	-0.09414	0.224878	0.421838
Taste	Identification bitter	Binary	controls	Age and sex	0.741177	0.362514	1.51537	0.421936
Taste	Identification sweet	Binary	controls	Age and sex	0.792299	0.452513	1.38723	0.422163
Vital signs	Diastolic blood pressure	Quantitative	controls	Age and sex	0.561718	-0.827522	1.95096	0.428072
Smell	Hyposmia banana	Binary	controls	Age and sex	1.36849	0.642116	2.91656	0.429396
Smell	Odor pleasantness licorice	Quantitative	controls	Age, sex and comorbidities	0.0636366	-0.0965227	0.223796	0.436113
Blood	FOL	Quantitative	controls	Age and sex	-1.06853	-3.76209	1.62504	0.436849
Blood	TNT-HSST	Quantitative	cases	Age, sex and comorbidities	0.158829	-0.250307	0.567964	0.443418
Blood	CHOL	Quantitative	controls	Age and sex	0.0899334	-0.167938	0.347805	0.443555
Cognitive test	LM-I Logical memory immediate recall total score	Quantitative	controls	Age, sex and comorbidities	-0.0867926	-0.309228	0.135643	0.444405
Cognitive tests	SWM Strategy score	Quantitative	controls	Age and sex	0.0510446	-0.080967	0.183056	0.44853
Cognitive tests	SWM Strategy score	Quantitative	controls	Age and sex	0.0510446	-0.080967	0.183056	0.44853
Taste	Identification sweet	Binary	controls	Age, sex and comorbidities	0.796726	0.445776	1.42397	0.449483
Blood	T3	Quantitative	cases	Age, sex and comorbidities	0.015074	-0.0242084	0.0543565	0.45199
Blood	CREA2	Quantitative	cases	Age and sex	-0.600801	-2.17843	0.976831	0.456071
Smell	Selective anosmia	Binary	cases	Age, sex and comorbidities	1.21375	0.730481	2.01675	0.457908
Smell	Hyposmia banana	Binary	controls	Age, sex and comorbidities	1.34175	0.625652	2.87746	0.461493
Smell	Hyposmia licorice	Binary	controls	Age and sex	0.770789	0.376007	1.58007	0.464405
Taste	Identification bitter	Binary	controls	Age, sex and comorbidities	0.753723	0.35649	1.59359	0.468558
Blood	CREA2	Quantitative	cases	Age, sex and comorbidities	-0.603392	-2.26884	1.06205	0.469884
Taste	Identification bitter	Binary	cases	Age and sex	0.864978	0.584629	1.27976	0.471242
Blood	GGT	Quantitative	controls	Age, sex and comorbidities	4.40535	-7.11282	15.9235	0.481323
Smell	Hyposmia licorice	Binary	controls	Age, sex and comorbidities	0.77702	0.375817	1.60653	0.484489
Blood	RDW-SD	Quantitative	controls	Age and sex	0.24229	-0.437582	0.922163	0.484866
Cognitive tests	SWM Between-search errors, 8 boxes	Quantitative	cases	Age, sex and comorbidities	-0.0412625	-0.159158	0.0766327	0.492722
Cognitive tests	SWM Between-search errors, 8 boxes	Quantitative	cases	Age, sex and comorbidities	-0.0412625	-0.159158	0.0766327	0.492722
Blood	MO_percentage	Quantitative	cases	Age and sex	-0.0753384	-0.287267	0.13659	0.493613
Cognitive test	LM-I Logical memory immediate recall total score	Quantitative	controls	Age and sex	-0.0738557	-0.287504	0.139793	0.498058
Smell	Hyposmia cinnamon	Binary	controls	Age and sex	0.807864	0.429589	1.51923	0.498533
Taste	Identification sour	Binary	cases	Age, sex and comorbidities	0.824299	0.472409	1.43831	0.499991
Cognitive tests	SWM Strategy score	Quantitative	controls	Age, sex and comorbidities	0.0460062	-0.0885374	0.18055	0.502726
Cognitive tests	SWM Strategy score	Quantitative	controls	Age, sex and comorbidities	0.0460062	-0.0885374	0.18055	0.502726
Hearing	Hearing impairment at 8 kHz	Binary	cases	Age and sex	1.10015	0.829666	1.45882	0.507524
Gripstrenght	max_men	Quantitative	controls	Age, sex and comorbidities	-0.937059	-3.71147	1.83735	0.507976
Smell	Odor intensity scale	Quantitative	controls	Age and sex	0.209466	-0.415954	0.834886	0.511538
Smell	Selective anosmia	Binary	controls	Age and sex	1.72722	0.360815	8.26819	0.517272
Blood	LDL	Quantitative	controls	Age, sex and comorbidities	0.0629487	-0.185992	0.311889	0.517338
Smell	Odor intensity cinnamon	Quantitative	controls	Age and sex	0.0533925	-0.108272	0.215057	0.517422
Cognitive tests	CF-Total number of words	Quantitative	cases	Age and sex	-0.0369521	-0.148985	0.0750808	0.517974
Cognitive tests	CF-Total number of words	Quantitative	cases	Age and sex	-0.0369521	-0.148985	0.0750808	0.517974
Blood	FT4_3	Quantitative	controls	Age and sex	-0.165429	-0.755029	0.424172	0.524658
Cognitive tests	SWM Strategy score	Quantitative	cases	Age, sex and comorbidities	0.0380594	-0.0792539	0.155373	0.524858
Cognitive tests	SWM Strategy score	Quantitative	cases	Age, sex and comorbidities	0.0380594	-0.0792539	0.155373	0.524858
Smell	Odor pleasantness lemon	Quantitative	controls	Age, sex and comorbidities	-0.05003	-0.205972	0.105912	0.52947
Smell	Identification score	Quantitative	cases	Age, sex and comorbidities	-0.0927146	-0.381704	0.196275	0.529471
Blood	PHOS2	Quantitative	controls	Age and sex	-0.0158456	-0.0595473	0.0278561	0.533873
Cognitive tests	WASI-IS Matrix Reasoning	Quantitative	cases	Age, sex and comorbidities	-0.0367646	-0.153563	0.0800341	0.53727
Cognitive tests	WASI-IS Matrix Reasoning	Quantitative	cases	Age, sex and comorbidities	-0.0367646	-0.153563	0.0800341	0.53727
Smell	Odor intensity fish	Quantitative	cases	Age, sex and comorbidities	-0.0461445	-0.192954	0.100665	0.537857
Smell	Odor pleasantness scale	Quantitative	controls	Age, sex and comorbidities	0.175064	-0.384523	0.73465	0.539761
Smell	Odor pleasantness scale	Quantitative	controls	Age and sex	0.169856	-0.375602	0.715314	0.541633
Smell	Identification banana	Binary	cases	Age and sex	1.08179	0.840185	1.39288	0.543002
Blood	BA_percentage	Quantitative	cases	Age, sex and comorbidities	-0.0119766	-0.0499133	0.0259602	0.546729
Blood	ALT	Quantitative	controls	Age, sex and comorbidities	1.54154	-3.47617	6.55926	0.547073
Smell	Odor pleasantness peppermint	Quantitative	cases	Age and sex	-0.0325751	-0.139879	0.0747291	0.551836
Blood	E2	Quantitative	cases	Age and sex	12.5082	-27.2637	52.28	0.553096
Sleep	Heart rate variability	Quantitative	controls	Age and sex	-6.70532	-29.0793	15.6686	0.556936
Blood	IG_percentage	Quantitative	controls	Age, sex and comorbidities	-0.010167	-0.0441353	0.0238014	0.557445
Cognitive tests	CF-Total number of words	Quantitative	controls	Age, sex and comorbidities	-0.0398644	-0.173515	0.0937858	0.558805
Cognitive tests	CF-Total number of words	Quantitative	controls	Age, sex and comorbidities	-0.0398644	-0.173515	0.0937858	0.558805
Hearing	Hearing impairment at 8 kHz	Binary	controls	Age and sex	1.18257	0.672606	2.0792	0.560867
Smell	Odor pleasantness lemon	Quantitative	controls	Age and sex	-0.0452193	-0.197625	0.107186	0.560877
Cognitive test	LM-II Logical memory delayed recognition total score	Quantitative	cases	Age, sex and comorbidities	-0.0331479	-0.14513	0.0788341	0.561792
Blood	EO_percentage	Quantitative	cases	Age, sex and comorbidities	-0.0703714	-0.31383	0.173087	0.57103
Cognitive tests	TMT-A	Quantitative	cases	Age, sex and comorbidities	-0.0336449	-0.150888	0.0835982	0.573805
Cognitive tests	TMT-A	Quantitative	cases	Age, sex and comorbidities	-0.0336449	-0.150888	0.0835982	0.573805
Smell	Hyposmia cinnamon	Binary	controls	Age, sex and comorbidities	0.837391	0.442724	1.58389	0.578585
Blood	MO_percentage	Quantitative	controls	Age, sex and comorbidities	-0.139817	-0.579652	0.300019	0.580788
OI 5 min	Systolic blood pressure difference	Quantitative	controls	Age and sex	0.572577	-1.47791	2.62306	0.584166
Cognitive tests	CF-Total number of words	Quantitative	controls	Age and sex	-0.0367431	-0.168723	0.0952368	0.585298
Cognitive tests	CF-Total number of words	Quantitative	controls	Age and sex	-0.0367431	-0.168723	0.0952368	0.585298
Cognitive tests	CF-Total number of words	Quantitative	cases	Age, sex and comorbidities	-0.0319905	-0.148796	0.0848146	0.591403
Cognitive tests	CF-Total number of words	Quantitative	cases	Age, sex and comorbidities	-0.0319905	-0.148796	0.0848146	0.591403
Smell	Odor pleasantness cinnamon	Quantitative	controls	Age and sex	-0.0444067	-0.209678	0.120865	0.59845
Smell	Odor intensity scale	Quantitative	controls	Age, sex and comorbidities	0.166291	-0.471654	0.804236	0.609416
Blood	BILT	Quantitative	cases	Age, sex and comorbidities	0.14045	-0.40276	0.683661	0.611404
OI 5 min	Orthostatic hypotension	Binary	controls	Age and sex	1.18968	0.611355	2.31508	0.613474
Smell	Odor pleasantness peppermint	Quantitative	controls	Age, sex and comorbidities	0.0370569	-0.107921	0.182035	0.616383
Blood	CHOL	Quantitative	cases	Age and sex	0.0298872	-0.0821352	0.14191	0.617538
Smell	Identification cinnamon	Binary	cases	Age and sex	0.944653	0.753206	1.18476	0.62201
OI 5 min	Diastolic blood pressure difference	Quantitative	controls	Age, sex and comorbidities	-0.411524	-2.06469	1.24164	0.625617
Cognitive tests	WASI-IS Matrix Reasoning	Quantitative	controls	Age, sex and comorbidities	0.0535446	-0.168678	0.275768	0.63674
Cognitive tests	WASI-IS Matrix Reasoning	Quantitative	controls	Age, sex and comorbidities	0.0535446	-0.168678	0.275768	0.63674
Cognitive test	LM-II Logical memory delayed recall total score	Quantitative	controls	Age, sex and comorbidities	0.0532525	-0.168274	0.274779	0.637525
Blood	EO_percentage	Quantitative	cases	Age and sex	-0.0554051	-0.285932	0.175122	0.637592
Hearing	Hearing impairment at 4 kHz	Binary	cases	Age and sex	1.07721	0.790331	1.46823	0.638115
OI 5 min	Heart rate difference	Quantitative	controls	Age, sex and comorbidities	0.653644	-2.0921	3.39939	0.640792
Cognitive tests	WASI-IS Matrix Reasoning	Quantitative	controls	Age and sex	0.0509978	-0.163477	0.265473	0.641181
Cognitive tests	WASI-IS Matrix Reasoning	Quantitative	controls	Age and sex	0.0509978	-0.163477	0.265473	0.641181
Cognitive test	LM-II Logical memory delayed recall total score	Quantitative	controls	Age and sex	0.0503827	-0.163311	0.264077	0.644003
Blood	FOL	Quantitative	cases	Age and sex	0.310908	-0.960747	1.58256	0.646925
Smell	Odor intensity cinnamon	Quantitative	controls	Age, sex and comorbidities	0.0379838	-0.127083	0.20305	0.651975
Blood	RBC	Quantitative	controls	Age, sex and comorbidities	0.018063	-0.0609295	0.0970554	0.654018
Vital signs	Systolic blood pressure	Quantitative	controls	Age and sex	0.466538	-1.59411	2.52719	0.657223
Blood	LIPA2	Quantitative	controls	Age, sex and comorbidities	3.29323	-13.0544	19.6408	0.664095
Smell	Odor pleasantness peppermint	Quantitative	cases	Age, sex and comorbidities	-0.0235992	-0.136075	0.0888767	0.680898
Cognitive tests	TMT-A	Quantitative	cases	Age and sex	-0.0234889	-0.135466	0.0884877	0.680969
Cognitive tests	TMT-A	Quantitative	cases	Age and sex	-0.0234889	-0.135466	0.0884877	0.680969
Blood	LY_count	Quantitative	cases	Age, sex and comorbidities	0.013816	-0.05497	0.0826019	0.683936
Vital signs	Heart rate	Quantitative	cases	Age, sex and comorbidities	0.264628	-1.02363	1.55288	0.687231
Blood	MCV	Quantitative	cases	Age, sex and comorbidities	-0.0826191	-0.494435	0.329197	0.692611
Smell	Odor pleasantness peppermint	Quantitative	controls	Age and sex	0.0286432	-0.113426	0.170713	0.692722
Hearing	Hearing impairment at 8 kHz	Binary	controls	Age, sex and comorbidities	1.12344	0.629518	2.00489	0.693924
Hearing	PTA hearing impairment	Binary	cases	Age, sex and comorbidities	0.931507	0.651924	1.33099	0.696252
Taste	Hypogeusia	Binary	cases	Age, sex and comorbidities	1.09144	0.704385	1.69116	0.696562
Blood	LDL	Quantitative	controls	Age and sex	0.0236436	-0.220357	0.267644	0.698836
Smell	Identification lemon	Binary	cases	Age and sex	1.04584	0.829015	1.31939	0.705522
Blood	DBIL	Quantitative	cases	Age, sex and comorbidities	0.0239876	-0.0995505	0.147526	0.71471
Blood	HCT	Quantitative	controls	Age, sex and comorbidities	0.10456	-0.45611	0.665229	0.714722
Vital signs	Diastolic blood pressure	Quantitative	cases	Age, sex and comorbidities	0.205564	-0.906689	1.31782	0.71717
Blood	TESTO	Quantitative	controls	Age, sex and comorbidities	-0.20355	-1.27516	0.868063	0.719885
Smell	Hyposmia banana	Binary	cases	Age, sex and comorbidities	1.08847	0.674354	1.75689	0.729602
OI 5 min	Systolic blood pressure difference	Quantitative	controls	Age, sex and comorbidities	0.359845	-1.75894	2.47863	0.739227
Blood	PHOS2	Quantitative	cases	Age, sex and comorbidities	-0.00358985	-0.024531	0.0173513	0.740434
Taste	Identification bitter	Binary	cases	Age, sex and comorbidities	0.932613	0.616531	1.41074	0.741975
OI 5 min	Orthostatic hypotension	Binary	cases	Age, sex and comorbidities	0.939938	0.648252	1.36287	0.743083
Hearing	Hearing impairment at 2 kHz	Binary	cases	Age and sex	1.06578	0.72704	1.56235	0.744571
Blood	LY_percentage	Quantitative	controls	Age and sex	0.280725	-1.46786	2.02931	0.753015
Smell	Odor pleasantness fish	Quantitative	controls	Age and sex	0.0294714	-0.154615	0.213558	0.753683
Smell	Odor pleasantness fish	Quantitative	controls	Age, sex and comorbidities	0.0299738	-0.158578	0.218525	0.755361
Blood	MCHC	Quantitative	controls	Age and sex	0.293842	-1.56087	2.14856	0.756164
Blood	TNT-HSST	Quantitative	controls	Age, sex and comorbidities	0.138947	-0.635809	0.913704	0.758132
Smell	Odor intensity peppermint	Quantitative	controls	Age and sex	0.0210098	-0.114462	0.156481	0.76115
Blood	DBIL	Quantitative	cases	Age and sex	-0.0184853	-0.13818	0.101209	0.76469
Smell	Identification cinnamon	Binary	cases	Age, sex and comorbidities	0.964843	0.762696	1.22057	0.765363
Smell	Hyposmia lemon	Binary	controls	Age, sex and comorbidities	0.899766	0.445325	1.81795	0.766193
Blood	MCV	Quantitative	controls	Age, sex and comorbidities	-0.130057	-1.00218	0.742065	0.770066
Blood	HGB	Quantitative	controls	Age, sex and comorbidities	0.317272	-1.81523	2.44977	0.770587
Blood	ALT	Quantitative	cases	Age, sex and comorbidities	0.200326	-1.44004	1.84069	0.77637
Blood	TNT-HSST	Quantitative	controls	Age and sex	0.13782	-0.791158	1.0668	0.777174
Blood	EO_count	Quantitative	cases	Age, sex and comorbidities	0.00241689	-0.0145743	0.0194081	0.7804
Blood	MCH	Quantitative	controls	Age, sex and comorbidities	-0.0523038	-0.420875	0.316267	0.780903
Smell	Hyposmia lemon	Binary	controls	Age and sex	0.907129	0.452518	1.81846	0.781456
Smell	Odor pleasantness cinnamon	Quantitative	controls	Age, sex and comorbidities	-0.0233966	-0.191853	0.14506	0.785453
Blood	EO_percentage	Quantitative	controls	Age and sex	-0.0559589	-0.564685	0.452767	0.789813
OI 5 min	Orthostatic hypotension	Binary	cases	Age and sex	0.953835	0.667752	1.36248	0.794524
Spirometry	FEV1/FVC ratio	Quantitative	controls	Age and sex	0.00104196	-0.00718207	0.00926599	0.803882
Blood	MO_percentage	Quantitative	cases	Age, sex and comorbidities	-0.0297614	-0.251877	0.192354	0.808564
Blood	BA_percentage	Quantitative	controls	Age and sex	0.00964968	-0.0686379	0.0879372	0.809099
Blood	BILT	Quantitative	cases	Age and sex	-0.0641816	-0.588782	0.460419	0.81049
Hearing	Hearing impairment at 1 kHz	Binary	cases	Age and sex	1.05379	0.670504	1.65617	0.820732
Blood	BA_percentage	Quantitative	controls	Age, sex and comorbidities	0.00938465	-0.0728616	0.0916309	0.823034
OI 5 min	Postural orthostatic tachycardia syndrome	Binary	cases	Age and sex	1.03928	0.741755	1.45615	0.823058
Vital signs	Systolic blood pressure	Quantitative	cases	Age and sex	-0.176667	-1.72886	1.37553	0.823472
Blood	UA2	Quantitative	controls	Age and sex	-0.0414685	-0.303658	0.220721	0.823495
Taste	Identification salty	Binary	controls	Age and sex	1.09224	0.48773	2.44599	0.828879
Smell	Odor pleasantness banana	Quantitative	cases	Age and sex	-0.013068	-0.136228	0.110092	0.835254
OI 5 min	Orthostatic hypotension	Binary	controls	Age, sex and comorbidities	1.0799	0.523485	2.22775	0.836061
Hearing	Hearing impairment at 8 kHz	Binary	cases	Age, sex and comorbidities	1.0315	0.764709	1.39136	0.839102
Blood	LDH	Quantitative	cases	Age, sex and comorbidities	0.26579	-2.71333	3.24491	0.839997
Blood	CREA2	Quantitative	controls	Age and sex	-0.201242	-3.19792	2.79544	0.843683
Hearing	Hearing impairment at 4 kHz	Binary	cases	Age, sex and comorbidities	1.03131	0.741498	1.43439	0.854759
Hearing	Hearing impairment at 1 kHz	Binary	cases	Age, sex and comorbidities	1.04502	0.646041	1.69041	0.857805
Smell	Identification banana	Binary	controls	Age and sex	0.971432	0.704154	1.34016	0.85968
Blood	HGB	Quantitative	cases	Age, sex and comorbidities	0.0842858	-0.973836	1.14241	0.872667
Blood	RF	Quantitative	cases	Age, sex and comorbidities	0.147974	-1.83227	2.12822	0.883557
Hearing	PTA hearing impairment	Binary	cases	Age and sex	1.02504	0.735113	1.42933	0.884121
Hearing	PTA hearing impairment	Binary	controls	Age and sex	1.0466	0.563761	1.94299	0.885473
Blood	RF	Quantitative	cases	Age and sex	0.125014	-1.71348	1.96351	0.893975
Hearing	PTA hearing impairment	Binary	controls	Age, sex and comorbidities	1.04322	0.556754	1.95475	0.895089
Smell	Identification peppermint	Binary	cases	Age and sex	0.983599	0.768974	1.25813	0.895287
OI 5 min	Systolic blood pressure difference	Quantitative	cases	Age and sex	0.0721091	-1.03004	1.17426	0.897963
Smell	Identification fish	Binary	controls	Age and sex	1.02079	0.741955	1.40441	0.899324
Blood	HGB	Quantitative	cases	Age and sex	0.0605149	-0.955526	1.07656	0.901607
Vital signs	Diastolic blood pressure	Quantitative	controls	Age, sex and comorbidities	0.0826495	-1.30676	1.47206	0.907184
Blood	LIPA2	Quantitative	cases	Age and sex	0.405534	-7.03422	7.84528	0.914918
Cognitive tests	LF-Total number of words	Quantitative	cases	Age, sex and comorbidities	0.00629234	-0.109749	0.122333	0.915359
Cognitive tests	LF-Total number of words	Quantitative	cases	Age, sex and comorbidities	0.00629234	-0.109749	0.122333	0.915359
Taste	Identification salty	Binary	controls	Age, sex and comorbidities	1.04481	0.457707	2.38499	0.916801
Blood	LIPA2	Quantitative	controls	Age and sex	0.475408	-15.4905	16.4414	0.919223
Sleep	Heart rate variability	Quantitative	cases	Age and sex	0.925317	-17.3639	19.2145	0.921009
Sleep	Heart rate	Quantitative	cases	Age, sex and comorbidities	0.139358	-2.7052	2.98392	0.923503
Smell	Odor intensity peppermint	Quantitative	controls	Age, sex and comorbidities	0.00672562	-0.131487	0.144938	0.924016
Cognitive tests	SWM Between-search errors, 8 boxes	Quantitative	controls	Age, sex and comorbidities	0.00648865	-0.127023	0.140001	0.924112
Cognitive tests	SWM Between-search errors, 8 boxes	Quantitative	controls	Age, sex and comorbidities	0.00648865	-0.127023	0.140001	0.924112
Blood	GLUC3	Quantitative	cases	Age, sex and comorbidities	-0.0094599	-0.148821	0.129901	0.924766
Cognitive test	LM-II Logical memory delayed recognition total score	Quantitative	controls	Age, sex and comorbidities	-0.0106932	-0.235227	0.213841	0.925631
Blood	IG_count	Quantitative	controls	Age, sex and comorbidities	0.000119376	-0.00310551	0.00334426	0.942161
Blood	IG_percentage	Quantitative	controls	Age and sex	0.00130716	-0.0346399	0.0372543	0.943181
Blood	LIPA2	Quantitative	cases	Age, sex and comorbidities	0.283915	-7.56565	8.13348	0.943483
Smell	Identification cinnamon	Binary	controls	Age, sex and comorbidities	1.01051	0.743422	1.37355	0.946787
Cognitive test	LM-II Logical memory delayed recognition total score	Quantitative	controls	Age and sex	0.00664931	-0.207952	0.221251	0.951575
Smell	Odor pleasantness banana	Quantitative	cases	Age, sex and comorbidities	0.00377332	-0.125798	0.133344	0.954483
OI 5 min	Systolic blood pressure difference	Quantitative	cases	Age, sex and comorbidities	0.0331046	-1.11284	1.17905	0.954847
OI 5 min	Heart rate difference	Quantitative	controls	Age and sex	0.0732117	-2.57509	2.72152	0.956789
Cognitive tests	SWM Between-search errors, 8 boxes	Quantitative	controls	Age and sex	0.00331854	-0.128732	0.135369	0.960715
Cognitive tests	SWM Between-search errors, 8 boxes	Quantitative	controls	Age and sex	0.00331854	-0.128732	0.135369	0.960715
Smell	Identification fish	Binary	controls	Age, sex and comorbidities	0.992161	0.717465	1.37203	0.962062
Blood	EO_percentage	Quantitative	controls	Age, sex and comorbidities	-0.0121844	-0.549206	0.524837	0.96453
Cognitive tests	SWM Strategy score	Quantitative	cases	Age and sex	0.00189727	-0.110899	0.114694	0.9737
Cognitive tests	SWM Strategy score	Quantitative	cases	Age and sex	0.00189727	-0.110899	0.114694	0.9737
Smell	Identification cinnamon	Binary	controls	Age and sex	0.995143	0.735488	1.34647	0.974818
Hearing	Hearing impairment at 2 kHz	Binary	cases	Age, sex and comorbidities	0.994378	0.659519	1.49925	0.978525
OI 5 min	Postural orthostatic tachycardia syndrome	Binary	cases	Age, sex and comorbidities	1.00364	0.708898	1.42092	0.983677
Blood	MCHC	Quantitative	controls	Age, sex and comorbidities	-0.0116757	-1.96329	1.93994	0.990644
Blood	NE_percentage	Quantitative	controls	Age and sex	-0.00790944	-1.88439	1.86857	0.993408
Smell	Identification banana	Binary	controls	Age, sex and comorbidities	1.0012	0.722632	1.38714	0.994267
Spirometry	FEV1/FVC ratio	Quantitative	controls	Age, sex and comorbidities	2.82442e-05	-0.00815324	0.00820973	0.994601
Smell	Identification peppermint	Binary	cases	Age, sex and comorbidities	0.999562	0.773258	1.2921	0.997334
